# Supplementary material for: Evolutionarily Conserved Network Properties of Intrinsically Disordered Proteins
Source: PLoS One. 2015 May 14;10(5):e0126729. doi: 10.1371/journal.pone.0126729 (PMC4431869; doi:10.1371/journal.pone.0126729)
Supplement: S1 File — (XLS) [file pone.0126729.s004.xls]

## Sheet: Legend
Sheet Name	Description
Suppl Table A	All network property estimates for the four species at 2 disorder thresholds using three network resources
Suppl Table B	Significance of IDP subnetwork properties at two thresholds using STRING physical interactions
Suppl Table C	Significance of IDP subnetwork properties at two thresholds using BIOGRID interactions
Suppl Table D	Betweenness centrality of IDPs, IDP-neighbors and IDP-non-neighbors
Suppl Table E	Observed and expected number of NetIDP modules that IDP-neighbors are connected to
GO-SC-NetIDP-70	GO analysis for S. cerevisiae NetIDP at 70% threshold
GO-SC-NbOnly-70	GO analysis for S. cerevisiae NetIDP neighbors at 70% threshold
GO-DM-NetIDP-70	GO analysis for D. melanogaster NetIDP at 70% threshold
GO-DM-NbOnly-70	GO analysis for D. melanogaster NetIDP neighbors at 70% threshold
GO-MM-NetIDP-70	GO analysis for mouse NetIDP at 70% threshold
GO-MM-NbOnly-70	GO analysis for mouse NetIDP neighbors at 70% threshold
GO-HS-NetIDP-70	GO analysis for human NetIDP at 70% threshold
GO-HS-NbOnly-70	GO analysis for human NetIDP neighbors at 70% threshold
GO-Unique-Nb	GO terms enriched in IDP-neighbor set in at least 3 of the 4 species and NOT enriched in IDPs in any of the 4 species.

## Sheet: Suppl Table A
Species	Network	Disorder (%)	Nodes (N)	Edges (K)	Network Density	Clustering Coefficient	Transitivity Coefficient	Efficiency (E)	Characteristic path length (Lambda)	Modularity (Q)
STRING - Physical Interaction
Yeast	NetAll		6145	219739	0.0116	0.1622	0.1071	0.4359	2.4173	0.292
	NetIDP	50	554	2940	0.0192	0.1589	0.1449	0.3015	2.7883	0.3417
		70	224	351	0.0141	0.0682	0.0953	0.1599	3.5271	0.4901
Drosophila	NetAll		9338	181262	0.0042	0.1561	0.136	0.3277	3.2666	0.3892
	NetIDP	50	1287	3733	0.0045	0.1029	0.1812	0.1208	3.6451	0.5194
		70	494	396	0.0033	0.0626	0.1588	0.0352	4.0255	0.6111
Mouse	NetAll		13079	324117	0.0038	0.2054	0.11	0.3452	3.0592	0.4003
	NetIDP	50	1322	4970	0.0057	0.1559	0.1554	0.1652	3.4137	0.5003
		70	537	653	0.0045	0.1362	0.1857	0.0675	4.3021	0.6476
Human	NetAll		14253	240436	0.0024	0.1957	0.0684	0.3612	2.9304	0.4154
	NetIDP	50	1367	2609	0.0028	0.0935	0.1196	0.1121	3.8876	0.5634
		70	614	444	0.0024	0.0746	0.1473	0.039	4.5982	0.7182
STRING - Integrated network
Yeast	NetAll		6349	828316	0.0411	0.2835	0.3081	0.4919	2.1334	0.3428
	NetDIP	50	566	8832	0.0552	0.3054	0.3481	0.4237	2.3432	0.4089
		70	233	1656	0.0613	0.3159	0.4453	0.373	2.5404	0.4605
Drosophila	NetAll		11407	1476773	0.0227	0.4002	0.6195	0.414	2.589	0.5305
	NetDIP	50	1575	31053	0.0251	0.3803	0.613	0.3174	2.9681	0.5603
		70	636	5318	0.0263	0.3633	0.6087	0.2388	3.3956	0.5444
Mouse	NetAll		17027	1525366	0.0105	0.2569	0.2723	0.41	2.5414	0.4234
	NetDIP	50	1658	18487	0.0135	0.2431	0.2762	0.3241	3.0137	0.4553
		70	708	3887	0.0155	0.2749	0.3397	0.2701	3.3685	0.5476
Human	NetAll		17250	1825102	0.0123	0.2579	0.2372	0.4306	2.4467	0.391
	NetDIP	50	1708	17180	0.0118	0.2261	0.2298	0.3139	3.0765	0.4559
		70	810	3828	0.0117	0.2176	0.2566	0.2479	3.4195	0.5368
BIOGRID
Yeast	NetAll		5764	222918	0.0134	0.2605	0.111	0.4632	2.248	0.2768
	NetDIP	50	546	3082	0.0207	0.3099	0.1922	0.3226	2.8292	0.3326
		70	223	369	0.0149	0.2763	0.2824	0.1523	3.7678	0.5371
Human	NetAll		12928	123131	0.0015	0.4305	0.0243	0.4007	2.6259	0.3449
	NetDIP	50	1282	1727	0.0021	0.2133	0.1806	0.0751	3.9737	0.5905
		70	374	580	0.0022	0.1552	0.2583	0.0299	4.8735	0.745

## Sheet: Suppl Table B
Properties	NetAll	NetIDP					Properties	NetAll	NetIDP
		Measure	p-value	Rand Mean	Std dev				Measure	p-value	Rand Mean	Std dev
Yeast							Yeast
Nodes	6145	224	-				Nodes	6145	554	-
Network Density	0.0116	0.0141					Network Density	0.0116	0.0192
Clustering Coefficient	0.1622	0.0682	5.2947e-195	0.0344	0.0079		Clustering Coefficient	0.1622	0.1589	0	0.0888	0.0051
Transitivity Coefficient	0.1071	0.0953	8.0533e-201	0.0585	0.0082		Transitivity Coefficient	0.1071	0.1449	0	0.0938	0.0027
Efficiency	0.4359	0.1599	-1.3771e-125	0.172	0.0039		Efficiency	0.4359	0.3015	-1.7512e-102	0.3037	0.0011
Characteristic Path length	2.4173	3.5271	5.8411e-53	3.4714	0.051		Characteristic Path length	2.4173	2.7883	2.967e-109	2.7641	0.0118
Modularity	0.292	0.4901	4.6277e-220	0.4572	0.0086		Modularity	0.292	0.3417	0	0.231	0.0031
Drosophila							Drosophila
Nodes	9338	396	-				Nodes	9338	1287	-
Network Density	0.0042	0.0033					Network Density	0.0042	0.0045
Clustering Coefficient	0.1561	0.0626	0	0.0149	0.0038		Clustering Coefficient	0.1561	0.1029	0	0.0321	0.0023
Transitivity Coefficient	0.136	0.1588	0	0.0475	0.0082		Transitivity Coefficient	0.136	0.1812	0	0.0552	0.0018
Efficiency	0.3277	0.0352	-4.7211e-204	0.0541	0.0019		Efficiency	0.3277	0.1208	0	0.1509	0.001
Characteristic Path length	3.2666	4.0255	1.6488e-180	3.7837	0.0633		Characteristic Path length	3.2666	3.6451	0	3.2871	0.0151
Modularity	0.3892	0.6111	3.1855e-314	0.5212	0.0082		Modularity	0.3892	0.5194	0	0.2921	0.0027
Mouse							Mouse
Nodes	13079	537	-				Nodes	13079	1322	-
Network Density	0.0038	0.0045					Network Density	0.0038	0.0057
Clustering Coefficient	0.2054	0.1362	0	0.0309	0.0044		Clustering Coefficient	0.2054	0.1559	0	0.0531	0.0028
Transitivity Coefficient	0.11	0.1857	0	0.054	0.0058		Transitivity Coefficient	0.11	0.1554	0	0.0651	0.0018
Efficiency	0.3452	0.0675	0	0.0946	0.002		Efficiency	0.3452	0.1652	0	0.1878	0.00089156
Characteristic Path length	3.0592	4.3021	0	3.5209	0.0416		Characteristic Path length	3.0592	3.4137	0	3.0848	0.0107
Modularity	0.4003	0.6476	0	0.4593	0.0062		Modularity	0.4003	0.5003	0	0.2573	0.0026
Human							Human
Nodes	14253	614	-				Nodes	14253	1367	-
Network Density	0.0024	0.0024					Network Density	0.0024	0.0028
Clustering Coefficient	0.1957	0.0746	0	0.0111	0.0032		Clustering Coefficient	0.1957	0.0935	0	0.0215	0.0022
Transitivity Coefficient	0.0684	0.1473	0	0.0338	0.0065		Transitivity Coefficient	0.0684	0.1196	5.8317e-298	0.0395	0.0024
Efficiency	0.3612	0.039	-6.2231e-257	0.0511	0.0017		Efficiency	0.3612	0.1121	-1.5786e-267	0.121	0.0012
Characteristic Path length	2.9304	4.5982	3.6772e-212	4.2151	0.0776		Characteristic Path length	2.9304	3.8876	0	3.6119	0.0191
Modularity	0.4154	0.7182	0	0.5952	0.0067		Modularity	0.4154	0.5634	0	0.3811	0.0031
STRING Physical p-values of NetIDP properties at 70% disorder threshold							STRING Physical p-values of NetIDP properties at 50% disorder threshold

## Sheet: Suppl Table C
Properties	NetAll	NetIDP
		Measure	p-value	Rand Mean	Std dev
Yeast
Nodes	5764	223
Network Density	0.0134	0.0149						BIOGRID p-values of NetIDP properties at 70% disorder threshold
Clustering Coefficient	0.261	0.276	1.8587e-212	0.2294	0.0095
Transitivity Coefficient	0.111	0.282	1.1599e-200	0.235	0.0076
Efficiency	0.463	0.152	-1.8648e-09	0.1538	0.0041
Characteristic Path length	2.248	3.768	4.916e-116	3.6423	0.0574
Modularity	0.277	0.537	1.0733e-205	0.4997	0.008
Human
Nodes	1298	374
Network Density	0.0015	0.0022
Clustering Coefficient	0.4305	0.155	1.275e-227	0.1305	0.0044
Transitivity Coefficient	0.0243	0.258	1.0498e-136	0.2304	0.009
Efficiency	0.4007	0.03	-1.9029e-71	0.0323	0.0017
Characteristic Path length	2.6259	4.874	9.6412e-191	4.3639	0.1227
Modularity	0.3449	0.745	5.2198e-246	0.696	0.0076
Properties	NetAll	NetIDP
		Measure	p-value	Rand Mean	Std dev
Yeast
Nodes	5764	546						BIOGRID p-values of NetIDP properties at 50% disorder threshold
Network Density	0.0134	0.0207
Clustering Coefficient	0.261	0.31	1.3938e-289	0.2474	0.0069
Transitivity Coefficient	0.111	0.192	9.88e-324	0.1558	0.0031
Efficiency	0.463	0.323	5.9199e-77	0.3206	0.0015
Characteristic Path length	2.248	2.829	-2.1427e-107	2.8565	0.0136
Modularity	0.277	0.333	0	0.2443	0.0033
Human
Nodes	1298	1282
Network Density	0.0015	0.0021
Clustering Coefficient	0.4305	0.213	0	0.1562	0.0037
Transitivity Coefficient	0.0243	0.181	0	0.1358	0.0035
Efficiency	0.4007	0.075	-3.0375e-127	0.0783	0.0013
Characteristic Path length	2.6259	3.974	1.3641e-176	3.8597	0.0309
Modularity	0.3449	0.591	0	0.4893	0.0034

## Sheet: Suppl Table D
	Node set	Disorder threshold 50%	Disorder threshold 70%
	Yeast
	NetIDP	0.0005±0.0018	0.0003±0.0013
	NetIDP Neighbors	0.0006±0.0059	0.0007±0.0067
	Wilcoxon Test	neighbors' centrality > IDP centrality (p=1.5e-3)	neighbors' centrality > IDP centrality (p=1.1075e-09)
	NetIDP non-neighbors	0.00001±0.00004	0.00005±0.00012
	Wilcoxon Test	neighbors' centrality > non-neighbors' centrality (p=0)	neighbors' centrality > non-neighbors' centrality (p=0)
	Drosophila
	NetIDP	0.0004±0.0024	0.0048±0.0037
	NetIDP Neighbors	0.0007±0.0041	0.0010±0.0048
	Wilcoxon Test	neighbors' centrality > IDP centrality (p=1.8209e-53)	neighbors' centrality > IDP centrality (p=3.7346e-76)
	NetIDP non-neighbors	0.00006±0.00019	0.00013±0.00032
	Wilcoxon Test	neighbors' centrality > non-neighbors' centrality (p=0)	neighbors' centrality > non-neighbors' centrality (p=0)
	Mouse
	NetIDP	0.0003±0.0012	0.0002±0.0015
	NetIDP Neighbors	0.0005±0.0048	0.0007±0.0056
	Wilcoxon Test	neighbors' centrality > IDP centrality (p=1.1306e-66)	neighbors' centrality > IDP centrality (p=2.0934e-66)
	NetAll/NetIDP+	0.00004±0.00013	0.00006±0.00022
	Wilcoxon Test	neighbors' centrality > non-neighbors' centrality (p=0)	neighbors' centrality > non-neighbors' centrality (p=0)
	Human
	NetIDP	0.0002±0.0007	0.0001±0.0006
	NetIDP Neighbors	0.0005±0.0119	0.0006±0.0138
	Wilcoxon Test	neighbors' centrality > IDP centrality (p=1.1367e-101)	neighbors' centrality > IDP centrality (p=6.4789e-87)
	NetAll/NetIDP+	0.00003±0.00011	0.00005±0.00023
	NetIDP non-neighbors	neighbors' centrality > non-neighbors' centrality (p=0)	neighbors' centrality > non-neighbors' centrality (p=0)

## Sheet: Suppl Table X
	STRING Physical
	Species	Disorder (%)	Avg. no. of connected modules	Avg. no. of connected modules (averaged over 300 random variates)	Std Deviation	p-value
	Yeast	70	2.1322	2.5945	0.0339	0
		50	3.1019	3.6544	0.0426	0		Observed and expected number of NetIDP modules that IDP-neighbors are connected to
	Drosophila	70	1.6148	2.3682	0.0495	0
		50	2.2837	3.3397	0.0667	0
	Mouse	70	1.6507	2.541	0.0658	0
		50	2.0739	3.136	0.0491	0
	Human	70	1.683	2.2142	0.0364	0
		50	2.0096	2.8535	0.0393	0
	STRING Functional
	Species	Disorder (%)	Avg. no. of connected modules	Avg. no. of connected modules (averaged over 300 random variates)	Std Deviation	p-value
	Yeast	70	2.5817	3.3471	0.0761	1.34e-302
		50	3.2919	4.2001	0.065	0
	Drosophila	70	1.7166	2.8284	0.0793	0
		50	2.1419	3.2056	0.0774	0
	Mouse	70	2.2534	2.993	0.0453	0
		50	2.8567	3.6339	0.0448	0
	Human	70	2.6057	3.2146	0.0557	2.82E-313
		50	3.261	3.9353	0.0429	0
	BIOGRID
	Species	Disorder (%)	Avg. no. of connected modules	Avg. no. of connected modules (averaged over 300 random variates)	Std Deviation	p-value
	Yeast	70	1.9978	2.3666	0.0301	0
		50	2.7007	3.0188	0.0399	8.3e-273
	Human	70	1.6321	1.9736	0.0297	5.13E-320
		50	1.9729	2.4683	0.0432	0

## Sheet: GO-SC-NetIDP-70
Category	Term	Count	%	PValue	FDR																																						Genes
GOTERM_BP_FAT	GO:0006355~regulation of transcription, DNA-dependent	42	18.75	2.35535e-09	3.5486e-06
GOTERM_BP_FAT	GO:0051252~regulation of RNA metabolic process	42	18.75	4.22764e-09	6.36943e-06
GOTERM_MF_FAT	GO:0003677~DNA binding	39	17.4107	9.43251e-08	0.000112509
GOTERM_BP_FAT	GO:0045449~regulation of transcription	48	21.4286	1.43135e-07	0.00021565
GOTERM_BP_FAT	GO:0006970~response to osmotic stress	17	7.58929	2.55735e-07	0.000385293
GOTERM_BP_FAT	GO:0006357~regulation of transcription from RNA polymerase II promoter	27	12.0536	4.73223e-07	0.000712962
GOTERM_MF_FAT	GO:0043565~sequence-specific DNA binding	23	10.2679	9.78397e-07	0.00116701
GOTERM_BP_FAT	GO:0051172~negative regulation of nitrogen compound metabolic process	23	10.2679	3.10538e-06	0.00467851
GOTERM_BP_FAT	GO:0045934~negative regulation of nucleobase, nucleoside, nucleotide and nucleic acid metabolic process	23	10.2679	3.10538e-06	0.00467851
GOTERM_BP_FAT	GO:0010605~negative regulation of macromolecule metabolic process	25	11.1607	5.39893e-06	0.0081338
GOTERM_BP_FAT	GO:0010629~negative regulation of gene expression	21	9.375	8.43606e-06	0.0127091
GOTERM_BP_FAT	GO:0010558~negative regulation of macromolecule biosynthetic process	22	9.82143	1.10987e-05	0.0167201
GOTERM_BP_FAT	GO:0006350~transcription	39	17.4107	1.12556e-05	0.0169565
GOTERM_BP_FAT	GO:0045892~negative regulation of transcription, DNA-dependent	19	8.48214	1.65849e-05	0.0249842
GOTERM_BP_FAT	GO:0051253~negative regulation of RNA metabolic process	19	8.48214	1.79542e-05	0.0270467
GOTERM_MF_FAT	GO:0030528~transcription regulator activity	26	11.6071	2.06661e-05	0.0246475
GOTERM_BP_FAT	GO:0031327~negative regulation of cellular biosynthetic process	22	9.82143	2.35605e-05	0.0354906
GOTERM_BP_FAT	GO:0016481~negative regulation of transcription	20	8.92857	2.42389e-05	0.0365125
GOTERM_BP_FAT	GO:0009890~negative regulation of biosynthetic process	22	9.82143	2.686e-05	0.04046
GOTERM_BP_FAT	GO:0022613~ribonucleoprotein complex biogenesis	27	12.0536	0.000631701	0.947513
GOTERM_MF_FAT	GO:0016563~transcription activator activity	9	4.01786	0.000658521	0.782653
GOTERM_BP_FAT	GO:0000122~negative regulation of transcription from RNA polymerase II promoter	10	4.46429	0.000899455	1.34659
GOTERM_BP_FAT	GO:0042254~ribosome biogenesis	24	10.7143	0.00132916	1.98391
GOTERM_BP_FAT	GO:0006403~RNA localization	13	5.80357	0.00135718	2.02534
GOTERM_BP_FAT	GO:0045944~positive regulation of transcription from RNA polymerase II promoter	11	4.91071	0.00140028	2.08903
GOTERM_BP_FAT	GO:0016072~rRNA metabolic process	19	8.48214	0.00148095	2.20812
GOTERM_BP_FAT	GO:0051028~mRNA transport	10	4.46429	0.00155779	2.32145
GOTERM_BP_FAT	GO:0006396~RNA processing	31	13.8393	0.00163085	2.42908
GOTERM_BP_FAT	GO:0006406~mRNA export from nucleus	9	4.01786	0.00164406	2.44852
GOTERM_BP_FAT	GO:0006364~rRNA processing	18	8.03571	0.00249248	3.69009
GOTERM_BP_FAT	GO:0006405~RNA export from nucleus	10	4.46429	0.0037326	5.47834
GOTERM_BP_FAT	GO:0050657~nucleic acid transport	11	4.91071	0.00409206	5.99085
GOTERM_BP_FAT	GO:0051236~establishment of RNA localization	11	4.91071	0.00409206	5.99085
GOTERM_BP_FAT	GO:0050658~RNA transport	11	4.91071	0.00409206	5.99085
GOTERM_MF_FAT	GO:0003700~transcription factor activity	11	4.91071	0.00462885	5.3837
GOTERM_BP_FAT	GO:0010604~positive regulation of macromolecule metabolic process	16	7.14286	0.00468857	6.83562
GOTERM_BP_FAT	GO:0009628~response to abiotic stimulus	22	9.82143	0.00507251	7.37561
GOTERM_BP_FAT	GO:0045893~positive regulation of transcription, DNA-dependent	12	5.35714	0.00533711	7.74605
GOTERM_BP_FAT	GO:0051254~positive regulation of RNA metabolic process	12	5.35714	0.0069998	10.0423

## Sheet: GO-SC-NbOnly-70
Category	Term	Count	%	PValue	FDR																																						Genes
GOTERM_BP_FAT	GO:0006350~transcription	479	13.1992	5.2286e-24	9.27416e-21
GOTERM_BP_FAT	GO:0045449~regulation of transcription	546	15.0455	7.40383e-21	1.31324e-17
GOTERM_BP_FAT	GO:0051276~chromosome organization	335	9.23119	3.74835e-18	6.64859e-15
GOTERM_BP_FAT	GO:0006468~protein amino acid phosphorylation	133	3.66492	3.37844e-16	5.88418e-13
GOTERM_BP_FAT	GO:0006325~chromatin organization	201	5.53872	5.58894e-16	9.88098e-13
GOTERM_BP_FAT	GO:0000278~mitotic cell cycle	268	7.38495	1.21385e-14	2.14606e-11
GOTERM_BP_FAT	GO:0007049~cell cycle	506	13.9432	1.3413e-14	2.38254e-11
GOTERM_BP_FAT	GO:0051726~regulation of cell cycle	163	4.4916	1.12365e-13	1.99285e-10
GOTERM_BP_FAT	GO:0022613~ribonucleoprotein complex biogenesis	333	9.17608	1.3978e-13	2.47924e-10
GOTERM_BP_FAT	GO:0016568~chromatin modification	170	4.68449	1.64369e-13	2.91644e-10
GOTERM_BP_FAT	GO:0043933~macromolecular complex subunit organization	424	11.6837	2.1202e-13	3.76121e-10
GOTERM_BP_FAT	GO:0051252~regulation of RNA metabolic process	386	10.6365	7.27069e-13	1.28966e-09
GOTERM_BP_FAT	GO:0006355~regulation of transcription, DNA-dependent	379	10.4436	9.18568e-13	1.62935e-09
GOTERM_BP_FAT	GO:0022402~cell cycle process	430	11.849	1.17709e-12	2.0878e-09
GOTERM_BP_FAT	GO:0006366~transcription from RNA polymerase II promoter	155	4.27115	1.28069e-12	2.27153e-09
GOTERM_BP_FAT	GO:0032774~RNA biosynthetic process	202	5.56627	2.65481e-12	4.70886e-09
GOTERM_BP_FAT	GO:0006351~transcription, DNA-dependent	200	5.51116	4.53206e-12	8.03866e-09
GOTERM_BP_FAT	GO:0034621~cellular macromolecular complex subunit organization	352	9.69964	4.02872e-11	7.1459e-08
GOTERM_BP_FAT	GO:0042254~ribosome biogenesis	292	8.04629	4.38016e-11	7.76924e-08
GOTERM_BP_FAT	GO:0022403~cell cycle phase	342	9.42408	5.22303e-10	9.2643e-07
GOTERM_BP_FAT	GO:0007010~cytoskeleton organization	190	5.2356	8.39841e-10	1.48966e-06
GOTERM_BP_FAT	GO:0010605~negative regulation of macromolecule metabolic process	222	6.11739	9.79274e-10	1.73698e-06
GOTERM_BP_FAT	GO:0006974~response to DNA damage stimulus	241	6.64095	1.88283e-09	3.33965e-06
GOTERM_BP_FAT	GO:0051301~cell division	282	7.77074	4.36123e-09	7.73569e-06
GOTERM_BP_FAT	GO:0006396~RNA processing	407	11.2152	5.32253e-09	9.44077e-06
GOTERM_BP_FAT	GO:0006281~DNA repair	207	5.70405	1.40469e-08	2.49155e-05
GOTERM_BP_FAT	GO:0065003~macromolecular complex assembly	321	8.84541	1.60598e-08	2.84859e-05
GOTERM_BP_FAT	GO:0009890~negative regulation of biosynthetic process	196	5.40094	1.99422e-08	3.53723e-05
GOTERM_BP_FAT	GO:0010558~negative regulation of macromolecule biosynthetic process	186	5.12538	2.21627e-08	3.93108e-05
GOTERM_BP_FAT	GO:0031327~negative regulation of cellular biosynthetic process	194	5.34583	3.11314e-08	5.52189e-05
GOTERM_BP_FAT	GO:0007346~regulation of mitotic cell cycle	79	2.17691	3.52298e-08	6.24884e-05
GOTERM_BP_FAT	GO:0032268~regulation of cellular protein metabolic process	171	4.71204	3.59402e-08	6.37485e-05
GOTERM_BP_FAT	GO:0006401~RNA catabolic process	92	2.53513	3.61266e-08	6.40791e-05
GOTERM_BP_FAT	GO:0051325~interphase	100	2.75558	3.79848e-08	6.73752e-05
GOTERM_BP_FAT	GO:0051169~nuclear transport	130	3.58225	3.8543e-08	6.83652e-05
GOTERM_BP_FAT	GO:0006913~nucleocytoplasmic transport	130	3.58225	3.8543e-08	6.83652e-05
GOTERM_BP_FAT	GO:0016071~mRNA metabolic process	223	6.14494	4.50935e-08	7.9984e-05
GOTERM_BP_FAT	GO:0016569~covalent chromatin modification	90	2.48002	6.5963e-08	0.000117001
GOTERM_BP_FAT	GO:0016570~histone modification	90	2.48002	6.5963e-08	0.000117001
GOTERM_BP_FAT	GO:0006796~phosphate metabolic process	233	6.4205	6.69736e-08	0.000118794
GOTERM_BP_FAT	GO:0022618~ribonucleoprotein complex assembly	105	2.89336	8.46567e-08	0.000150159
GOTERM_BP_FAT	GO:0006403~RNA localization	116	3.19647	8.9205e-08	0.000158226
GOTERM_BP_FAT	GO:0006793~phosphorus metabolic process	236	6.50317	1.18764e-07	0.000210656
GOTERM_BP_FAT	GO:0051172~negative regulation of nitrogen compound metabolic process	184	5.07027	1.40637e-07	0.000249453
GOTERM_BP_FAT	GO:0045934~negative regulation of nucleobase, nucleoside, nucleotide and nucleic acid metabolic process	184	5.07027	1.40637e-07	0.000249453
GOTERM_BP_FAT	GO:0006357~regulation of transcription from RNA polymerase II promoter	217	5.97961	1.5347e-07	0.000272216
GOTERM_BP_FAT	GO:0016072~rRNA metabolic process	205	5.64894	1.5394e-07	0.000273048
GOTERM_BP_FAT	GO:0051329~interphase of mitotic cell cycle	95	2.6178	1.61069e-07	0.000285694
GOTERM_BP_FAT	GO:0010564~regulation of cell cycle process	91	2.50758	1.63276e-07	0.000289608
GOTERM_BP_FAT	GO:0000956~nuclear-transcribed mRNA catabolic process	78	2.14935	1.95055e-07	0.000345976
GOTERM_BP_FAT	GO:0006417~regulation of translation	153	4.21604	2.43935e-07	0.000432677
GOTERM_BP_FAT	GO:0010608~posttranscriptional regulation of gene expression	162	4.46404	2.81405e-07	0.000499138
GOTERM_BP_FAT	GO:0007242~intracellular signaling cascade	145	3.99559	3.44579e-07	0.000611192
GOTERM_BP_FAT	GO:0016310~phosphorylation	176	4.84982	4.04065e-07	0.000716704
GOTERM_BP_FAT	GO:0000280~nuclear division	157	4.32626	4.23129e-07	0.000750518
GOTERM_BP_FAT	GO:0006364~rRNA processing	197	5.42849	4.27893e-07	0.000758968
GOTERM_BP_FAT	GO:0048285~organelle fission	163	4.4916	4.54674e-07	0.00080647
GOTERM_BP_FAT	GO:0006260~DNA replication	127	3.49959	4.78195e-07	0.00084819
GOTERM_BP_FAT	GO:0006402~mRNA catabolic process	79	2.17691	5.15496e-07	0.000914352
GOTERM_BP_FAT	GO:0016481~negative regulation of transcription	164	4.51915	7.22671e-07	0.00128182
GOTERM_BP_FAT	GO:0000075~cell cycle checkpoint	60	1.65335	8.20824e-07	0.00145592
GOTERM_BP_FAT	GO:0010629~negative regulation of gene expression	166	4.57426	9.14363e-07	0.00162183
GOTERM_BP_FAT	GO:0000087~M phase of mitotic cell cycle	150	4.13337	9.93409e-07	0.00176203
GOTERM_BP_FAT	GO:0051173~positive regulation of nitrogen compound metabolic process	153	4.21604	1.02808e-06	0.00182353
GOTERM_BP_FAT	GO:0045935~positive regulation of nucleobase, nucleoside, nucleotide and nucleic acid metabolic process	153	4.21604	1.02808e-06	0.00182353
GOTERM_BP_FAT	GO:0050657~nucleic acid transport	99	2.72802	1.18744e-06	0.0021062
GOTERM_BP_FAT	GO:0051236~establishment of RNA localization	99	2.72802	1.18744e-06	0.0021062
GOTERM_BP_FAT	GO:0050658~RNA transport	99	2.72802	1.18744e-06	0.0021062
GOTERM_BP_FAT	GO:0045941~positive regulation of transcription	145	3.99559	1.49237e-06	0.00264703
GOTERM_BP_FAT	GO:0007067~mitosis	148	4.07826	1.54493e-06	0.00274027
GOTERM_BP_FAT	GO:0034622~cellular macromolecular complex assembly	246	6.77873	2.1543e-06	0.00382109
GOTERM_BP_FAT	GO:0006354~RNA elongation	57	1.57068	2.18808e-06	0.00388101
GOTERM_BP_FAT	GO:0034728~nucleosome organization	57	1.57068	2.18808e-06	0.00388101
GOTERM_BP_FAT	GO:0006338~chromatin remodeling	65	1.79113	2.84937e-06	0.00505392
GOTERM_BP_FAT	GO:0010628~positive regulation of gene expression	145	3.99559	2.97058e-06	0.0052689
GOTERM_BP_FAT	GO:0006405~RNA export from nucleus	83	2.28713	4.57443e-06	0.00811354
GOTERM_BP_FAT	GO:0030029~actin filament-based process	97	2.67291	4.97021e-06	0.00881549
GOTERM_BP_FAT	GO:0051168~nuclear export	107	2.94847	5.27945e-06	0.00936396
GOTERM_BP_FAT	GO:0006368~RNA elongation from RNA polymerase II promoter	54	1.48801	5.77159e-06	0.0102368
GOTERM_BP_FAT	GO:0033043~regulation of organelle organization	82	2.25958	5.99406e-06	0.0106314
GOTERM_BP_FAT	GO:0000279~M phase	264	7.27473	6.59184e-06	0.0116915
GOTERM_BP_FAT	GO:0034470~ncRNA processing	264	7.27473	6.59184e-06	0.0116915
GOTERM_BP_FAT	GO:0007059~chromosome segregation	138	3.8027	6.85396e-06	0.0121564
GOTERM_BP_FAT	GO:0030036~actin cytoskeleton organization	92	2.53513	7.29357e-06	0.0129361
GOTERM_BP_FAT	GO:0010604~positive regulation of macromolecule metabolic process	173	4.76715	8.46301e-06	0.0150101
GOTERM_BP_FAT	GO:0009891~positive regulation of biosynthetic process	162	4.46404	1.2938e-05	0.0229461
GOTERM_BP_FAT	GO:0031328~positive regulation of cellular biosynthetic process	162	4.46404	1.2938e-05	0.0229461
GOTERM_BP_FAT	GO:0010557~positive regulation of macromolecule biosynthetic process	159	4.38137	1.30751e-05	0.0231893
GOTERM_BP_FAT	GO:0070727~cellular macromolecule localization	291	8.01874	1.43164e-05	0.0253905
GOTERM_BP_FAT	GO:0000377~RNA splicing, via transesterification reactions with bulged adenosine as nucleophile	89	2.45247	1.55469e-05	0.0275726
GOTERM_BP_FAT	GO:0031123~RNA 3'-end processing	67	1.84624	1.68174e-05	0.0298255
GOTERM_BP_FAT	GO:0042255~ribosome assembly	63	1.73602	1.73785e-05	0.0308204
GOTERM_BP_FAT	GO:0006333~chromatin assembly or disassembly	59	1.62579	1.73857e-05	0.0308332
GOTERM_BP_FAT	GO:0006261~DNA-dependent DNA replication	78	2.14935	1.74127e-05	0.030881
GOTERM_BP_FAT	GO:0046907~intracellular transport	457	12.593	2.38989e-05	0.042382
GOTERM_BP_FAT	GO:0051253~negative regulation of RNA metabolic process	144	3.96804	2.42495e-05	0.0430035
GOTERM_BP_FAT	GO:0000398~nuclear mRNA splicing, via spliceosome	87	2.39735	2.5557e-05	0.0453218
GOTERM_BP_FAT	GO:0007017~microtubule-based process	100	2.75558	2.76375e-05	0.0490104
GOTERM_BP_FAT	GO:0045892~negative regulation of transcription, DNA-dependent	143	3.94048	2.95383e-05	0.0523802
GOTERM_BP_FAT	GO:0034660~ncRNA metabolic process	303	8.34941	3.53612e-05	0.062703
GOTERM_BP_FAT	GO:0042273~ribosomal large subunit biogenesis	64	1.76357	3.8888e-05	0.0689547
GOTERM_BP_FAT	GO:0043044~ATP-dependent chromatin remodeling	33	0.909341	4.64991e-05	0.0824451
GOTERM_BP_FAT	GO:0070647~protein modification by small protein conjugation or removal	113	3.11381	5.20362e-05	0.0922585
GOTERM_BP_FAT	GO:0034613~cellular protein localization	279	7.68807	5.59313e-05	0.0991611
GOTERM_BP_FAT	GO:0034504~protein localization in nucleus	55	1.51557	5.63179e-05	0.0998462
GOTERM_BP_FAT	GO:0034623~cellular macromolecular complex disassembly	73	2.01157	6.37352e-05	0.112989
GOTERM_BP_FAT	GO:0032984~macromolecular complex disassembly	73	2.01157	6.37352e-05	0.112989
GOTERM_BP_FAT	GO:0016458~gene silencing	92	2.53513	8.23591e-05	0.145983
GOTERM_BP_FAT	GO:0008104~protein localization	446	12.2899	8.63251e-05	0.153008
GOTERM_BP_FAT	GO:0000288~nuclear-transcribed mRNA catabolic process, deadenylation-dependent decay	41	1.12979	8.84065e-05	0.156694
GOTERM_BP_FAT	GO:0007114~cell budding	75	2.06669	9.18525e-05	0.162797
GOTERM_BP_FAT	GO:0019954~asexual reproduction	75	2.06669	9.18525e-05	0.162797
GOTERM_BP_FAT	GO:0040029~regulation of gene expression, epigenetic	91	2.50758	0.000103292	0.183056
GOTERM_BP_FAT	GO:0051640~organelle localization	97	2.67291	0.000111447	0.197494
GOTERM_BP_FAT	GO:0006606~protein import into nucleus	52	1.4329	0.000133551	0.23662
GOTERM_BP_FAT	GO:0051170~nuclear import	52	1.4329	0.000133551	0.23662
GOTERM_BP_FAT	GO:0007264~small GTPase mediated signal transduction	70	1.92891	0.000135996	0.240948
GOTERM_BP_FAT	GO:0006348~chromatin silencing at telomere	55	1.51557	0.000166129	0.29426
GOTERM_BP_FAT	GO:0000375~RNA splicing, via transesterification reactions	92	2.53513	0.00016729	0.296314
GOTERM_BP_FAT	GO:0006886~intracellular protein transport	250	6.88895	0.000177226	0.313886
GOTERM_BP_FAT	GO:0045814~negative regulation of gene expression, epigenetic	85	2.34224	0.000194109	0.343741
GOTERM_BP_FAT	GO:0006342~chromatin silencing	85	2.34224	0.000194109	0.343741
GOTERM_BP_FAT	GO:0022411~cellular component disassembly	75	2.06669	0.00020687	0.366298
GOTERM_BP_FAT	GO:0016192~vesicle-mediated transport	287	7.90851	0.000215639	0.381798
GOTERM_BP_FAT	GO:0048284~organelle fusion	61	1.6809	0.000229424	0.406158
GOTERM_BP_FAT	GO:0031124~mRNA 3'-end processing	38	1.04712	0.0002304	0.407882
GOTERM_BP_FAT	GO:0000819~sister chromatid segregation	71	1.95646	0.000243649	0.431289
GOTERM_BP_FAT	GO:0051028~mRNA transport	71	1.95646	0.000243649	0.431289
GOTERM_BP_FAT	GO:0000226~microtubule cytoskeleton organization	87	2.39735	0.000251223	0.444668
GOTERM_BP_FAT	GO:0006397~mRNA processing	162	4.46404	0.000272447	0.482149
GOTERM_BP_FAT	GO:0000070~mitotic sister chromatid segregation	67	1.84624	0.000285351	0.504932
GOTERM_BP_FAT	GO:0042257~ribosomal subunit assembly	49	1.35023	0.000311313	0.550752
GOTERM_BP_FAT	GO:0015031~protein transport	375	10.3334	0.00034903	0.617284
GOTERM_BP_FAT	GO:0007265~Ras protein signal transduction	32	0.881786	0.000378988	0.670098
GOTERM_BP_FAT	GO:0000027~ribosomal large subunit assembly	36	0.992009	0.000432403	0.764201
GOTERM_BP_FAT	GO:0032505~reproduction of a single-celled organism	175	4.82227	0.000458094	0.809432
GOTERM_BP_FAT	GO:0051254~positive regulation of RNA metabolic process	114	3.14136	0.000460729	0.81407
GOTERM_BP_FAT	GO:0006275~regulation of DNA replication	31	0.85423	0.00052732	0.931211
GOTERM_BP_FAT	GO:0045893~positive regulation of transcription, DNA-dependent	110	3.03114	0.000566282	0.99969
GOTERM_BP_FAT	GO:0000086~G2/M transition of mitotic cell cycle	35	0.964453	0.000590614	1.04243
GOTERM_BP_FAT	GO:0051338~regulation of transferase activity	35	0.964453	0.000590614	1.04243
GOTERM_BP_FAT	GO:0006412~translation	466	12.841	0.000606609	1.07052
GOTERM_BP_FAT	GO:0048193~Golgi vesicle transport	146	4.02315	0.000618979	1.09224
GOTERM_BP_FAT	GO:0044265~cellular macromolecule catabolic process	355	9.78231	0.00063008	1.11172
GOTERM_BP_FAT	GO:0045184~establishment of protein localization	400	11.0223	0.000702175	1.23818
GOTERM_BP_FAT	GO:0019953~sexual reproduction	213	5.86939	0.000812452	1.43132
GOTERM_BP_FAT	GO:0051248~negative regulation of protein metabolic process	41	1.12979	0.00102375	1.80039
GOTERM_BP_FAT	GO:0006984~ER-nuclear signaling pathway	74	2.03913	0.00108566	1.90828
GOTERM_BP_FAT	GO:0006271~DNA strand elongation during DNA replication	33	0.909341	0.00109482	1.92423
GOTERM_BP_FAT	GO:0022616~DNA strand elongation	33	0.909341	0.00109482	1.92423
GOTERM_BP_FAT	GO:0043549~regulation of kinase activity	33	0.909341	0.00109482	1.92423
GOTERM_BP_FAT	GO:0006906~vesicle fusion	33	0.909341	0.00109482	1.92423
GOTERM_BP_FAT	GO:0006406~mRNA export from nucleus	58	1.59824	0.00111987	1.96785
GOTERM_BP_FAT	GO:0009057~macromolecule catabolic process	368	10.1405	0.00123718	2.17186
GOTERM_BP_FAT	GO:0040007~growth	111	3.05869	0.00132026	2.3161
GOTERM_BP_FAT	GO:0006323~DNA packaging	47	1.29512	0.00139962	2.4537
GOTERM_BP_FAT	GO:0045859~regulation of protein kinase activity	32	0.881786	0.00148549	2.60237
GOTERM_BP_FAT	GO:0006892~post-Golgi vesicle-mediated transport	63	1.73602	0.00155685	2.72576
GOTERM_BP_FAT	GO:0051174~regulation of phosphorus metabolic process	43	1.1849	0.00159482	2.79136
GOTERM_BP_FAT	GO:0019220~regulation of phosphate metabolic process	43	1.1849	0.00159482	2.79136
GOTERM_BP_FAT	GO:0051052~regulation of DNA metabolic process	53	1.46046	0.00168499	2.94696
GOTERM_BP_FAT	GO:0016044~membrane organization	202	5.56627	0.00176043	3.07695
GOTERM_BP_FAT	GO:0006944~membrane fusion	62	1.70846	0.00194353	3.39182
GOTERM_BP_FAT	GO:0051783~regulation of nuclear division	31	0.85423	0.00201064	3.50696
GOTERM_BP_FAT	GO:0007088~regulation of mitosis	31	0.85423	0.00201064	3.50696
GOTERM_BP_FAT	GO:0033554~cellular response to stress	412	11.353	0.00223579	3.89238
GOTERM_BP_FAT	GO:0006302~double-strand break repair	55	1.51557	0.00225957	3.93299
GOTERM_BP_FAT	GO:0007015~actin filament organization	55	1.51557	0.00225957	3.93299
GOTERM_BP_FAT	GO:0031126~snoRNA 3'-end processing	22	0.606228	0.00228983	3.98466
GOTERM_BP_FAT	GO:0031570~DNA integrity checkpoint	22	0.606228	0.00228983	3.98466
GOTERM_BP_FAT	GO:0032446~protein modification by small protein conjugation	88	2.42491	0.00231231	4.02303
GOTERM_BP_FAT	GO:0010525~regulation of transposition, RNA-mediated	38	1.04712	0.00234215	4.07393
GOTERM_BP_FAT	GO:0042325~regulation of phosphorylation	38	1.04712	0.00234215	4.07393
GOTERM_BP_FAT	GO:0016573~histone acetylation	38	1.04712	0.00234215	4.07393
GOTERM_BP_FAT	GO:0048308~organelle inheritance	58	1.59824	0.00235247	4.09153
GOTERM_BP_FAT	GO:0006997~nucleus organization	61	1.6809	0.00242044	4.20735
GOTERM_BP_FAT	GO:0051129~negative regulation of cellular component organization	48	1.32268	0.00253887	4.40887
GOTERM_BP_FAT	GO:0000726~non-recombinational repair	34	0.936897	0.00257382	4.46826
GOTERM_BP_FAT	GO:0007096~regulation of exit from mitosis	26	0.716451	0.00266894	4.62974
GOTERM_BP_FAT	GO:0006367~transcription initiation from RNA polymerase II promoter	41	1.12979	0.00269514	4.67417
GOTERM_BP_FAT	GO:0007093~mitotic cell cycle checkpoint	30	0.826674	0.0027144	4.7068
GOTERM_BP_FAT	GO:0000902~cell morphogenesis	120	3.3067	0.00290134	5.02315
GOTERM_BP_FAT	GO:0065004~protein-DNA complex assembly	59	1.62579	0.00372611	6.40703
GOTERM_BP_FAT	GO:0010948~negative regulation of cell cycle process	36	0.992009	0.00401133	6.88115
GOTERM_BP_FAT	GO:0010526~negative regulation of transposition, RNA-mediated	36	0.992009	0.00401133	6.88115
GOTERM_BP_FAT	GO:0010529~negative regulation of transposition	36	0.992009	0.00401133	6.88115
GOTERM_BP_FAT	GO:0048610~reproductive cellular process	185	5.09782	0.00418452	7.16794
GOTERM_BP_FAT	GO:0016567~protein ubiquitination	70	1.92891	0.004503	7.69314
GOTERM_BP_FAT	GO:0051656~establishment of organelle localization	70	1.92891	0.004503	7.69314
GOTERM_BP_FAT	GO:0015931~nucleobase, nucleoside, nucleotide and nucleic acid transport	106	2.92091	0.00479046	8.16479
GOTERM_BP_FAT	GO:0000082~G1/S transition of mitotic cell cycle	42	1.15734	0.00489457	8.33505
GOTERM_BP_FAT	GO:0006476~protein amino acid deacetylation	28	0.771562	0.00490594	8.35362
GOTERM_BP_FAT	GO:0030010~establishment of cell polarity	89	2.45247	0.00526783	8.943
GOTERM_BP_FAT	GO:0010528~regulation of transposition	38	1.04712	0.00579545	9.79589
GOTERM_BP_FAT	GO:0033365~protein localization in organelle	118	3.25158	0.00590147	9.96636
GOTERM_MF_FAT	GO:0004672~protein kinase activity	131	3.60981	2.66179e-16	3.66374e-13
GOTERM_MF_FAT	GO:0004674~protein serine/threonine kinase activity	125	3.44448	2.41198e-15	4.04121e-12
GOTERM_MF_FAT	GO:0005198~structural molecule activity	286	7.88096	5.38521e-12	8.89833e-09
GOTERM_MF_FAT	GO:0030528~transcription regulator activity	302	8.32185	1.60934e-10	2.65919e-07
GOTERM_MF_FAT	GO:0003702~RNA polymerase II transcription factor activity	131	3.60981	6.81292e-08	0.000112573
GOTERM_MF_FAT	GO:0003735~structural constituent of ribosome	169	4.65693	1.47374e-07	0.000243514
GOTERM_MF_FAT	GO:0008094~DNA-dependent ATPase activity	62	1.70846	3.03608e-06	0.00501655
GOTERM_MF_FAT	GO:0016251~general RNA polymerase II transcription factor activity	66	1.81868	1.1686e-05	0.0193077
GOTERM_MF_FAT	GO:0016887~ATPase activity	220	6.06228	1.71924e-05	0.0284042
GOTERM_MF_FAT	GO:0042623~ATPase activity, coupled	161	4.43648	0.000160146	0.264289
GOTERM_MF_FAT	GO:0003682~chromatin binding	66	1.81868	0.000238252	0.392949
GOTERM_MF_FAT	GO:0004004~ATP-dependent RNA helicase activity	34	0.936897	0.000256768	0.423427
GOTERM_MF_FAT	GO:0008186~RNA-dependent ATPase activity	34	0.936897	0.000256768	0.423427
GOTERM_MF_FAT	GO:0003677~DNA binding	422	11.6285	0.00027417	0.452063
GOTERM_MF_FAT	GO:0004722~protein serine/threonine phosphatase activity	28	0.771562	0.000353586	0.582647
GOTERM_MF_FAT	GO:0004721~phosphoprotein phosphatase activity	49	1.35023	0.000438213	0.721624
GOTERM_MF_FAT	GO:0003724~RNA helicase activity	39	1.07468	0.000803502	1.31942
GOTERM_MF_FAT	GO:0000166~nucleotide binding	649	17.8837	0.000864676	1.4192
GOTERM_MF_FAT	GO:0019843~rRNA binding	34	0.936897	0.00104265	1.70895
GOTERM_MF_FAT	GO:0016455~RNA polymerase II transcription mediator activity	29	0.799118	0.00127805	2.09098
GOTERM_MF_FAT	GO:0043565~sequence-specific DNA binding	191	5.26316	0.00135629	2.21763
GOTERM_MF_FAT	GO:0031202~RNA splicing factor activity, transesterification mechanism	61	1.6809	0.00170539	2.78092
GOTERM_MF_FAT	GO:0030695~GTPase regulator activity	88	2.42491	0.00207595	3.37549
GOTERM_MF_FAT	GO:0060589~nucleoside-triphosphatase regulator activity	102	2.81069	0.00233256	3.78522
GOTERM_MF_FAT	GO:0008092~cytoskeletal protein binding	61	1.6809	0.0034125	5.49174
GOTERM_MF_FAT	GO:0003700~transcription factor activity	108	2.97603	0.00355562	5.71575
GOTERM_MF_FAT	GO:0034062~RNA polymerase activity	33	0.909341	0.00430434	6.87955
GOTERM_MF_FAT	GO:0003899~DNA-directed RNA polymerase activity	33	0.909341	0.00430434	6.87955
GOTERM_MF_FAT	GO:0005096~GTPase activator activity	47	1.29512	0.00431316	6.89317
GOTERM_MF_FAT	GO:0008047~enzyme activator activity	81	2.23202	0.00433323	6.92419
GOTERM_MF_FAT	GO:0004003~ATP-dependent DNA helicase activity	25	0.688895	0.00444821	7.10163
GOTERM_MF_FAT	GO:0032555~purine ribonucleotide binding	538	14.825	0.00486813	7.74697
GOTERM_MF_FAT	GO:0032553~ribonucleotide binding	538	14.825	0.00486813	7.74697
GOTERM_MF_FAT	GO:0043566~structure-specific DNA binding	65	1.79113	0.00530753	8.41774
GOTERM_MF_FAT	GO:0004407~histone deacetylase activity	24	0.661339	0.00603793	9.52261
GOTERM_MF_FAT	GO:0033558~protein deacetylase activity	24	0.661339	0.00603793	9.52261
GOTERM_MF_FAT	GO:0003774~motor activity	24	0.661339	0.00603793	9.52261
KEGG_PATHWAY	sce03010:Ribosome	109	3.00358	2.00944e-07	0.000216684
KEGG_PATHWAY	sce04111:Cell cycle	112	3.08625	2.58346e-07	0.000278582
KEGG_PATHWAY	sce03040:Spliceosome	58	1.59824	2.46609e-05	0.0265894
KEGG_PATHWAY	sce03018:RNA degradation	49	1.35023	0.000892181	0.957878
KEGG_PATHWAY	sce03030:DNA replication	29	0.799118	0.00211493	2.25715
KEGG_PATHWAY	sce03420:Nucleotide excision repair	33	0.909341	0.00241255	2.57104

## Sheet: GO-DM-NetIDP-70
Category	Term	Count	%	PValue	FDR
GOTERM_MF_FAT	GO:0003677~DNA binding	78	16.9565	4.64031e-23	5.68879e-20
GOTERM_MF_FAT	GO:0030528~transcription regulator activity	66	14.3478	1.23322e-19	1.51186e-16
GOTERM_BP_FAT	GO:0045449~regulation of transcription	69	15	1.58511e-17	2.51572e-14
GOTERM_BP_FAT	GO:0051252~regulation of RNA metabolic process	61	13.2609	3.47164e-16	5.32907e-13
GOTERM_MF_FAT	GO:0003700~transcription factor activity	44	9.56522	2.84318e-15	3.54161e-12
GOTERM_BP_FAT	GO:0006355~regulation of transcription, DNA-dependent	54	11.7391	4.53755e-14	7.20646e-11
GOTERM_MF_FAT	GO:0003702~RNA polymerase II transcription factor activity	31	6.73913	1.33712e-10	1.63925e-07
GOTERM_MF_FAT	GO:0043565~sequence-specific DNA binding	28	6.08696	3.5523e-10	4.35495e-07
GOTERM_MF_FAT	GO:0003704~specific RNA polymerase II transcription factor activity	15	3.26087	7.09615e-08	8.69954e-05
GOTERM_MF_FAT	GO:0003729~mRNA binding	21	4.56522	5.05733e-07	0.000620002
GOTERM_BP_FAT	GO:0007379~segment specification	10	2.17391	4.08456e-07	0.000648255
GOTERM_BP_FAT	GO:0031497~chromatin assembly	9	1.95652	9.16636e-06	0.0145469
GOTERM_BP_FAT	GO:0006350~transcription	34	7.3913	1.04926e-05	0.0166514
GOTERM_MF_FAT	GO:0003723~RNA binding	28	6.08696	1.46344e-05	0.0179396
GOTERM_BP_FAT	GO:0006325~chromatin organization	18	3.91304	2.2316e-05	0.0354116
GOTERM_BP_FAT	GO:0006334~nucleosome assembly	8	1.73913	2.27998e-05	0.0361793
GOTERM_BP_FAT	GO:0003002~regionalization	28	6.08696	2.44902e-05	0.0388612
GOTERM_BP_FAT	GO:0007389~pattern specification process	29	6.30435	2.56926e-05	0.0407687
GOTERM_MF_FAT	GO:0008270~zinc ion binding	50	10.8696	5.76386e-05	0.0706393
GOTERM_BP_FAT	GO:0006357~regulation of transcription from RNA polymerase II promoter	20	4.34783	4.96887e-05	0.0788314
GOTERM_BP_FAT	GO:0016071~mRNA metabolic process	19	4.13043	5.07326e-05	0.0804869
GOTERM_BP_FAT	GO:0007380~specification of segmental identity, head	6	1.30435	5.1876e-05	0.0823002
GOTERM_BP_FAT	GO:0006333~chromatin assembly or disassembly	10	2.17391	6.06481e-05	0.0962107
GOTERM_BP_FAT	GO:0035287~head segmentation	7	1.52174	0.000102717	0.162896
GOTERM_BP_FAT	GO:0010605~negative regulation of macromolecule metabolic process	21	4.56522	0.000104181	0.165217
GOTERM_BP_FAT	GO:0009886~post-embryonic morphogenesis	24	5.21739	0.000118493	0.187894
GOTERM_BP_FAT	GO:0065004~protein-DNA complex assembly	9	1.95652	0.000136871	0.217005
GOTERM_BP_FAT	GO:0035282~segmentation	18	3.91304	0.000144976	0.229842
GOTERM_BP_FAT	GO:0048707~instar larval or pupal morphogenesis	23	5	0.00024078	0.381457
GOTERM_BP_FAT	GO:0006397~mRNA processing	16	3.47826	0.000334527	0.529607
GOTERM_BP_FAT	GO:0034728~nucleosome organization	8	1.73913	0.000370659	0.586651
GOTERM_MF_FAT	GO:0043566~structure-specific DNA binding	7	1.52174	0.000534514	0.65332
GOTERM_BP_FAT	GO:0007552~metamorphosis	23	5	0.000440515	0.696852
GOTERM_BP_FAT	GO:0007350~blastoderm segmentation	16	3.47826	0.000486962	0.770062
GOTERM_BP_FAT	GO:0002165~instar larval or pupal development	25	5.43478	0.000488552	0.772567
KEGG_PATHWAY	dme03040:Spliceosome	7	1.52174	0.0012131	0.84038
GOTERM_BP_FAT	GO:0007444~imaginal disc development	24	5.21739	0.000880442	1.38823
GOTERM_MF_FAT	GO:0003697~single-stranded DNA binding	5	1.08696	0.00115738	1.40968
GOTERM_BP_FAT	GO:0009791~post-embryonic development	25	5.43478	0.00094033	1.482
GOTERM_BP_FAT	GO:0006323~DNA packaging	9	1.95652	0.00096885	1.52663
GOTERM_BP_FAT	GO:0009880~embryonic pattern specification	16	3.47826	0.00104175	1.64061
GOTERM_MF_FAT	GO:0016564~transcription repressor activity	11	2.3913	0.00154696	1.88007
GOTERM_BP_FAT	GO:0010629~negative regulation of gene expression	16	3.47826	0.00126363	1.98676
GOTERM_BP_FAT	GO:0010558~negative regulation of macromolecule biosynthetic process	15	3.26087	0.00158212	2.48165
GOTERM_BP_FAT	GO:0009611~response to wounding	5	1.08696	0.00159324	2.49889
GOTERM_BP_FAT	GO:0009890~negative regulation of biosynthetic process	15	3.26087	0.00179936	2.81786
GOTERM_BP_FAT	GO:0031327~negative regulation of cellular biosynthetic process	15	3.26087	0.00179936	2.81786
GOTERM_BP_FAT	GO:0048563~post-embryonic organ morphogenesis	18	3.91304	0.00198059	3.09751
GOTERM_BP_FAT	GO:0007560~imaginal disc morphogenesis	18	3.91304	0.00198059	3.09751
GOTERM_BP_FAT	GO:0051172~negative regulation of nitrogen compound metabolic process	14	3.04348	0.00225104	3.51343
GOTERM_BP_FAT	GO:0045934~negative regulation of nucleobase, nucleoside, nucleotide and nucleic acid metabolic process	14	3.04348	0.00225104	3.51343
GOTERM_BP_FAT	GO:0035303~regulation of dephosphorylation	4	0.869565	0.00275316	4.2812
GOTERM_BP_FAT	GO:0051276~chromosome organization	19	4.13043	0.00282688	4.39344
GOTERM_MF_FAT	GO:0005201~extracellular matrix structural constituent	3	0.652174	0.00366048	4.39624
GOTERM_BP_FAT	GO:0006396~RNA processing	20	4.34783	0.00291127	4.52178
GOTERM_BP_FAT	GO:0007447~imaginal disc pattern formation	10	2.17391	0.00314958	4.8833
GOTERM_BP_FAT	GO:0048569~post-embryonic organ development	18	3.91304	0.00345846	5.34998
GOTERM_BP_FAT	GO:0035220~wing disc development	17	3.69565	0.00363337	5.61329
GOTERM_BP_FAT	GO:0030237~female sex determination	4	0.869565	0.00401294	6.18235
GOTERM_BP_FAT	GO:0007450~dorsal/ventral pattern formation, imaginal disc	7	1.52174	0.00447141	6.86541
GOTERM_BP_FAT	GO:0000122~negative regulation of transcription from RNA polymerase II promoter	8	1.73913	0.00536372	8.1815
GOTERM_BP_FAT	GO:0035218~leg disc development	7	1.52174	0.00568741	8.65459
GOTERM_BP_FAT	GO:0034622~cellular macromolecular complex assembly	13	2.82609	0.00631182	9.56075

## Sheet: GO-DM-Nb only-70
Category	Term	Count	%	PValue	FDR
GOTERM_MF_FAT	GO:0032553~ribonucleotide binding	489	14.4035	1.19334e-36	1.95751e-33
GOTERM_MF_FAT	GO:0032555~purine ribonucleotide binding	489	14.4035	1.19334e-36	1.95751e-33
GOTERM_MF_FAT	GO:0000166~nucleotide binding	607	17.8792	1.48977e-36	2.44375e-33
GOTERM_MF_FAT	GO:0032559~adenyl ribonucleotide binding	408	12.0177	1.33689e-34	2.19298e-31
GOTERM_MF_FAT	GO:0005524~ATP binding	407	11.9882	2.1727e-34	3.56401e-31
GOTERM_MF_FAT	GO:0017076~purine nucleotide binding	501	14.757	5.72652e-30	9.39354e-27
GOTERM_BP_FAT	GO:0051252~regulation of RNA metabolic process	367	10.81	2.28188e-29	4.12481e-26
GOTERM_MF_FAT	GO:0003723~RNA binding	237	6.98085	9.10161e-29	1.49299e-25
GOTERM_MF_FAT	GO:0001882~nucleoside binding	425	12.5184	1.8312e-28	3.00382e-25
GOTERM_MF_FAT	GO:0001883~purine nucleoside binding	422	12.43	6.66745e-28	1.0937e-24
GOTERM_BP_FAT	GO:0006350~transcription	290	8.54197	1.27146e-27	2.29833e-24
GOTERM_MF_FAT	GO:0030554~adenyl nucleotide binding	419	12.3417	1.47201e-27	2.41462e-24
GOTERM_BP_FAT	GO:0045449~regulation of transcription	418	12.3122	8.34455e-27	1.50839e-23
GOTERM_MF_FAT	GO:0030528~transcription regulator activity	367	10.81	4.0529e-26	6.6482e-23
GOTERM_BP_FAT	GO:0006355~regulation of transcription, DNA-dependent	324	9.54345	1.91403e-24	3.45987e-21
GOTERM_MF_FAT	GO:0003677~DNA binding	423	12.4595	1.82836e-23	2.99917e-20
GOTERM_MF_FAT	GO:0004386~helicase activity	88	2.59205	1.42661e-21	2.34016e-18
GOTERM_BP_FAT	GO:0007049~cell cycle	295	8.68925	1.03482e-20	1.87058e-17
GOTERM_BP_FAT	GO:0006396~RNA processing	190	5.59647	1.10321e-20	1.9942e-17
GOTERM_MF_FAT	GO:0016251~general RNA polymerase II transcription factor activity	76	2.23859	1.44505e-18	2.37039e-15
GOTERM_BP_FAT	GO:0051276~chromosome organization	173	5.09573	8.29832e-18	1.50003e-14
GOTERM_MF_FAT	GO:0003702~RNA polymerase II transcription factor activity	162	4.77172	1.92799e-17	3.16259e-14
GOTERM_BP_FAT	GO:0016071~mRNA metabolic process	132	3.88807	2.17412e-17	3.93001e-14
GOTERM_BP_FAT	GO:0022403~cell cycle phase	231	6.80412	2.33651e-17	4.22356e-14
GOTERM_BP_FAT	GO:0022402~cell cycle process	256	7.5405	2.6223e-17	4.74017e-14
GOTERM_BP_FAT	GO:0006397~mRNA processing	117	3.44624	6.37718e-17	1.9984e-13
GOTERM_BP_FAT	GO:0000278~mitotic cell cycle	207	6.0972	3.1671e-16	5.9952e-13
GOTERM_MF_FAT	GO:0004674~protein serine/threonine kinase activity	115	3.38733	5.59294e-16	9.10383e-13
KEGG_PATHWAY	dme03040:Spliceosome	86	2.53314	1.34167e-15	1.4988e-12
GOTERM_BP_FAT	GO:0006351~transcription, DNA-dependent	98	2.8866	1.4315e-15	2.60902e-12
GOTERM_BP_FAT	GO:0000279~M phase	217	6.39175	1.989e-15	3.60822e-12
GOTERM_BP_FAT	GO:0032774~RNA biosynthetic process	99	2.91605	2.56895e-15	4.61853e-12
GOTERM_MF_FAT	GO:0008026~ATP-dependent helicase activity	63	1.85567	3.11168e-15	5.09592e-12
GOTERM_MF_FAT	GO:0070035~purine NTP-dependent helicase activity	63	1.85567	3.11168e-15	5.09592e-12
GOTERM_BP_FAT	GO:0007010~cytoskeleton organization	251	7.39323	4.05231e-15	7.22755e-12
GOTERM_BP_FAT	GO:0006325~chromatin organization	113	3.32842	5.08648e-15	9.23706e-12
GOTERM_BP_FAT	GO:0043933~macromolecular complex subunit organization	175	5.15464	5.69348e-15	1.02363e-11
GOTERM_BP_FAT	GO:0044265~cellular macromolecule catabolic process	145	4.27099	1.4128e-14	2.54907e-11
GOTERM_BP_FAT	GO:0006366~transcription from RNA polymerase II promoter	78	2.2975	2.99399e-14	5.419e-11
GOTERM_BP_FAT	GO:0043632~modification-dependent macromolecule catabolic process	113	3.32842	3.31843e-14	6.00076e-11
GOTERM_BP_FAT	GO:0019941~modification-dependent protein catabolic process	112	3.29897	5.52758e-14	9.99423e-11
GOTERM_MF_FAT	GO:0003729~mRNA binding	117	3.44624	6.26945e-14	1.02895e-10
GOTERM_BP_FAT	GO:0016568~chromatin modification	79	2.32695	6.10471e-14	1.10378e-10
GOTERM_BP_FAT	GO:0065003~macromolecular complex assembly	155	4.56554	9.03695e-14	1.63358e-10
GOTERM_BP_FAT	GO:0044257~cellular protein catabolic process	120	3.53461	1.76737e-13	3.195e-10
GOTERM_BP_FAT	GO:0051603~proteolysis involved in cellular protein catabolic process	120	3.53461	1.76737e-13	3.195e-10
GOTERM_BP_FAT	GO:0008380~RNA splicing	85	2.50368	6.98642e-13	1.26293e-09
KEGG_PATHWAY	dme04120:Ubiquitin mediated proteolysis	74	2.17968	1.20193e-12	1.35337e-09
GOTERM_BP_FAT	GO:0030163~protein catabolic process	127	3.7408	1.434e-12	2.59208e-09
GOTERM_BP_FAT	GO:0006468~protein amino acid phosphorylation	140	4.12371	2.24954e-12	4.06634e-09
GOTERM_MF_FAT	GO:0004672~protein kinase activity	143	4.21208	5.39925e-12	8.85667e-09
GOTERM_BP_FAT	GO:0006367~transcription initiation from RNA polymerase II promoter	55	1.62003	7.22975e-12	1.30688e-08
GOTERM_BP_FAT	GO:0006352~transcription initiation	59	1.73785	1.2127e-11	2.19211e-08
GOTERM_BP_FAT	GO:0048477~oogenesis	215	6.33284	3.54356e-11	6.40546e-08
GOTERM_BP_FAT	GO:0000375~RNA splicing, via transesterification reactions	72	2.12077	3.5538e-11	6.42398e-08
GOTERM_BP_FAT	GO:0030182~neuron differentiation	207	6.0972	3.73565e-11	6.75271e-08
GOTERM_BP_FAT	GO:0006357~regulation of transcription from RNA polymerase II promoter	130	3.82916	4.47294e-11	8.08546e-08
GOTERM_BP_FAT	GO:0000398~nuclear mRNA splicing, via spliceosome	71	2.09131	6.16661e-11	1.1147e-07
GOTERM_BP_FAT	GO:0000377~RNA splicing, via transesterification reactions with bulged adenosine as nucleophile	71	2.09131	6.16661e-11	1.1147e-07
GOTERM_BP_FAT	GO:0045165~cell fate commitment	135	3.97644	6.65697e-11	1.20334e-07
GOTERM_BP_FAT	GO:0007051~spindle organization	131	3.85862	1.02554e-10	1.8538e-07
GOTERM_MF_FAT	GO:0043565~sequence-specific DNA binding	129	3.79971	1.53067e-10	2.51085e-07
GOTERM_BP_FAT	GO:0019953~sexual reproduction	282	8.30633	1.40349e-10	2.53701e-07
GOTERM_BP_FAT	GO:0007276~gamete generation	277	8.15906	1.46523e-10	2.64861e-07
GOTERM_MF_FAT	GO:0004842~ubiquitin-protein ligase activity	57	1.67894	1.65626e-10	2.71687e-07
GOTERM_BP_FAT	GO:0051301~cell division	118	3.4757	1.55724e-10	2.81492e-07
GOTERM_MF_FAT	GO:0019787~small conjugating protein ligase activity	60	1.7673	2.32159e-10	3.80824e-07
GOTERM_BP_FAT	GO:0033554~cellular response to stress	108	3.18115	2.14763e-10	3.88213e-07
GOTERM_MF_FAT	GO:0003724~RNA helicase activity	40	1.1782	2.74302e-10	4.49953e-07
GOTERM_BP_FAT	GO:0032989~cellular component morphogenesis	247	7.27541	2.50016e-10	4.51938e-07
GOTERM_BP_FAT	GO:0048666~neuron development	179	5.27246	2.52929e-10	4.57203e-07
GOTERM_BP_FAT	GO:0007292~female gamete generation	215	6.33284	4.5261e-10	8.18154e-07
GOTERM_BP_FAT	GO:0010629~negative regulation of gene expression	117	3.44624	4.54246e-10	8.21112e-07
GOTERM_BP_FAT	GO:0006412~translation	177	5.21355	5.09994e-10	9.21884e-07
GOTERM_BP_FAT	GO:0009057~macromolecule catabolic process	156	4.59499	6.72038e-10	1.2148e-06
GOTERM_BP_FAT	GO:0010604~positive regulation of macromolecule metabolic process	91	2.68041	7.04614e-10	1.27369e-06
GOTERM_BP_FAT	GO:0007052~mitotic spindle organization	120	3.53461	8.36464e-10	1.51202e-06
GOTERM_BP_FAT	GO:0051726~regulation of cell cycle	100	2.94551	9.31053e-10	1.68301e-06
GOTERM_BP_FAT	GO:0000022~mitotic spindle elongation	56	1.64948	9.84346e-10	1.77934e-06
GOTERM_MF_FAT	GO:0016563~transcription activator activity	64	1.88513	1.11529e-09	1.82948e-06
GOTERM_BP_FAT	GO:0016192~vesicle-mediated transport	206	6.06775	1.05516e-09	1.90734e-06
GOTERM_BP_FAT	GO:0010605~negative regulation of macromolecule metabolic process	142	4.18262	1.20176e-09	2.17235e-06
GOTERM_BP_FAT	GO:0070271~protein complex biogenesis	107	3.15169	1.27907e-09	2.31209e-06
GOTERM_BP_FAT	GO:0006461~protein complex assembly	107	3.15169	1.27907e-09	2.31209e-06
GOTERM_BP_FAT	GO:0000902~cell morphogenesis	219	6.45066	1.39129e-09	2.51494e-06
GOTERM_BP_FAT	GO:0022613~ribonucleoprotein complex biogenesis	67	1.97349	1.48164e-09	2.67826e-06
GOTERM_BP_FAT	GO:0010557~positive regulation of macromolecule biosynthetic process	84	2.47423	1.85525e-09	3.35361e-06
GOTERM_BP_FAT	GO:0051173~positive regulation of nitrogen compound metabolic process	80	2.35641	2.54317e-09	4.59712e-06
GOTERM_BP_FAT	GO:0045935~positive regulation of nucleobase, nucleoside, nucleotide and nucleic acid metabolic process	80	2.35641	2.54317e-09	4.59712e-06
GOTERM_BP_FAT	GO:0051231~spindle elongation	56	1.64948	3.14013e-09	5.67621e-06
GOTERM_BP_FAT	GO:0008283~cell proliferation	79	2.32695	4.10537e-09	7.42102e-06
GOTERM_BP_FAT	GO:0006259~DNA metabolic process	126	3.71134	4.3066e-09	7.78477e-06
GOTERM_MF_FAT	GO:0008134~transcription factor binding	58	1.70839	5.43044e-09	8.90785e-06
GOTERM_BP_FAT	GO:0051169~nuclear transport	55	1.62003	5.48844e-09	9.92111e-06
GOTERM_BP_FAT	GO:0006913~nucleocytoplasmic transport	55	1.62003	5.48844e-09	9.92111e-06
GOTERM_MF_FAT	GO:0003735~structural constituent of ribosome	102	3.00442	8.43135e-09	1.38304e-05
KEGG_PATHWAY	dme03010:Ribosome	61	1.79676	1.44884e-08	1.63139e-05
GOTERM_MF_FAT	GO:0016881~acid-amino acid ligase activity	69	2.0324	1.07837e-08	1.76891e-05
GOTERM_BP_FAT	GO:0008104~protein localization	210	6.18557	1.00645e-08	1.8193e-05
GOTERM_BP_FAT	GO:0016569~covalent chromatin modification	41	1.20766	1.02772e-08	1.85775e-05
GOTERM_BP_FAT	GO:0016570~histone modification	41	1.20766	1.02772e-08	1.85775e-05
GOTERM_BP_FAT	GO:0010628~positive regulation of gene expression	77	2.26804	1.05995e-08	1.916e-05
GOTERM_BP_FAT	GO:0040029~regulation of gene expression, epigenetic	65	1.91458	1.06919e-08	1.93271e-05
KEGG_PATHWAY	dme03018:RNA degradation	40	1.1782	1.85976e-08	2.09409e-05
GOTERM_MF_FAT	GO:0008135~translation factor activity, nucleic acid binding	56	1.64948	1.69049e-08	2.77301e-05
GOTERM_BP_FAT	GO:0000226~microtubule cytoskeleton organization	155	4.56554	1.63083e-08	2.94794e-05
GOTERM_BP_FAT	GO:0007423~sensory organ development	168	4.94845	1.65005e-08	2.98268e-05
GOTERM_MF_FAT	GO:0032183~SUMO binding	44	1.29602	1.85381e-08	3.04091e-05
GOTERM_BP_FAT	GO:0045941~positive regulation of transcription	76	2.23859	1.69506e-08	3.06405e-05
GOTERM_BP_FAT	GO:0051253~negative regulation of RNA metabolic process	84	2.47423	1.73069e-08	3.12847e-05
GOTERM_MF_FAT	GO:0008186~RNA-dependent ATPase activity	34	1.00147	1.92148e-08	3.15191e-05
GOTERM_MF_FAT	GO:0004004~ATP-dependent RNA helicase activity	34	1.00147	1.92148e-08	3.15191e-05
GOTERM_BP_FAT	GO:0010324~membrane invagination	144	4.24153	1.86189e-08	3.36561e-05
GOTERM_BP_FAT	GO:0006897~endocytosis	144	4.24153	1.86189e-08	3.36561e-05
GOTERM_MF_FAT	GO:0008094~DNA-dependent ATPase activity	29	0.854197	2.25285e-08	3.69548e-05
GOTERM_MF_FAT	GO:0016879~ligase activity, forming carbon-nitrogen bonds	81	2.38586	2.86199e-08	4.69468e-05
GOTERM_MF_FAT	GO:0003700~transcription factor activity	188	5.53756	3.41828e-08	5.60721e-05
GOTERM_BP_FAT	GO:0034621~cellular macromolecular complex subunit organization	117	3.44624	4.5024e-08	8.13869e-05
GOTERM_BP_FAT	GO:0032504~multicellular organism reproduction	283	8.33579	4.76363e-08	8.61091e-05
GOTERM_BP_FAT	GO:0048609~reproductive process in a multicellular organism	283	8.33579	4.76363e-08	8.61091e-05
GOTERM_MF_FAT	GO:0032182~small conjugating protein binding	44	1.29602	5.57445e-08	9.14409e-05
GOTERM_BP_FAT	GO:0045934~negative regulation of nucleobase, nucleoside, nucleotide and nucleic acid metabolic process	98	2.8866	5.38934e-08	9.74196e-05
GOTERM_BP_FAT	GO:0051172~negative regulation of nitrogen compound metabolic process	98	2.8866	5.38934e-08	9.74196e-05
GOTERM_BP_FAT	GO:0048812~neuron projection morphogenesis	146	4.30044	5.73654e-08	0.000103696
GOTERM_BP_FAT	GO:0006511~ubiquitin-dependent protein catabolic process	65	1.91458	6.00848e-08	0.000108611
GOTERM_BP_FAT	GO:0016458~gene silencing	58	1.70839	6.13507e-08	0.0001109
GOTERM_BP_FAT	GO:0003002~regionalization	190	5.59647	6.69796e-08	0.000121075
GOTERM_BP_FAT	GO:0016481~negative regulation of transcription	90	2.65096	6.90614e-08	0.000124838
GOTERM_MF_FAT	GO:0003678~DNA helicase activity	32	0.942563	7.73039e-08	0.000126806
GOTERM_BP_FAT	GO:0007422~peripheral nervous system development	54	1.59057	7.44502e-08	0.000134579
GOTERM_MF_FAT	GO:0016779~nucleotidyltransferase activity	56	1.64948	9.30992e-08	0.000152716
GOTERM_BP_FAT	GO:0031175~neuron projection development	146	4.30044	8.8556e-08	0.000160077
GOTERM_BP_FAT	GO:0048667~cell morphogenesis involved in neuron differentiation	147	4.3299	9.77977e-08	0.000176783
GOTERM_BP_FAT	GO:0045892~negative regulation of transcription, DNA-dependent	80	2.35641	1.00688e-07	0.000182007
GOTERM_BP_FAT	GO:0030030~cell projection organization	178	5.243	1.23875e-07	0.000223921
GOTERM_BP_FAT	GO:0031328~positive regulation of cellular biosynthetic process	91	2.68041	1.54036e-07	0.000278441
GOTERM_BP_FAT	GO:0009891~positive regulation of biosynthetic process	91	2.68041	1.54036e-07	0.000278441
GOTERM_BP_FAT	GO:0006413~translational initiation	43	1.26657	1.56539e-07	0.000282966
GOTERM_MF_FAT	GO:0003743~translation initiation factor activity	42	1.23711	1.86535e-07	0.000305984
GOTERM_MF_FAT	GO:0003712~transcription cofactor activity	42	1.23711	1.86535e-07	0.000305984
GOTERM_BP_FAT	GO:0000904~cell morphogenesis involved in differentiation	153	4.50663	1.70854e-07	0.000308842
GOTERM_BP_FAT	GO:0010558~negative regulation of macromolecule biosynthetic process	103	3.03387	2.18013e-07	0.000394088
GOTERM_BP_FAT	GO:0007389~pattern specification process	198	5.83211	2.25311e-07	0.00040728
GOTERM_MF_FAT	GO:0016455~RNA polymerase II transcription mediator activity	28	0.824742	2.70074e-07	0.000443017
GOTERM_BP_FAT	GO:0042254~ribosome biogenesis	48	1.41384	2.48991e-07	0.000450085
GOTERM_BP_FAT	GO:0009890~negative regulation of biosynthetic process	104	3.06333	2.53135e-07	0.000457575
GOTERM_BP_FAT	GO:0031327~negative regulation of cellular biosynthetic process	104	3.06333	2.53135e-07	0.000457575
GOTERM_BP_FAT	GO:0006974~response to DNA damage stimulus	70	2.06186	2.64113e-07	0.000477419
GOTERM_BP_FAT	GO:0048610~reproductive cellular process	203	5.97938	2.99001e-07	0.000540484
GOTERM_BP_FAT	GO:0046907~intracellular transport	165	4.86009	4.42563e-07	0.000799989
GOTERM_BP_FAT	GO:0032990~cell part morphogenesis	160	4.71281	4.4455e-07	0.000803582
GOTERM_BP_FAT	GO:0048858~cell projection morphogenesis	157	4.62445	5.16039e-07	0.000932807
GOTERM_BP_FAT	GO:0060284~regulation of cell development	73	2.15022	5.46418e-07	0.00098772
GOTERM_MF_FAT	GO:0003682~chromatin binding	43	1.26657	7.14514e-07	0.00117205
GOTERM_MF_FAT	GO:0016887~ATPase activity	164	4.83063	7.69708e-07	0.00126259
GOTERM_BP_FAT	GO:0006281~DNA repair	63	1.85567	7.20397e-07	0.00130221
GOTERM_BP_FAT	GO:0007444~imaginal disc development	184	5.41973	7.44805e-07	0.00134633
GOTERM_BP_FAT	GO:0051254~positive regulation of RNA metabolic process	61	1.79676	8.6229e-07	0.00155869
GOTERM_BP_FAT	GO:0034622~cellular macromolecular complex assembly	95	2.79823	9.03078e-07	0.00163242
GOTERM_BP_FAT	GO:0003006~reproductive developmental process	209	6.15611	1.03714e-06	0.00187475
GOTERM_MF_FAT	GO:0031202~RNA splicing factor activity, transesterification mechanism	21	0.618557	1.23391e-06	0.00202403
GOTERM_BP_FAT	GO:0016044~membrane organization	163	4.80118	1.13345e-06	0.00204885
GOTERM_BP_FAT	GO:0070727~cellular macromolecule localization	125	3.68189	1.20315e-06	0.00217484
GOTERM_BP_FAT	GO:0007017~microtubule-based process	194	5.71429	1.27389e-06	0.00230271
GOTERM_MF_FAT	GO:0019887~protein kinase regulator activity	35	1.03093	1.60003e-06	0.00262458
GOTERM_BP_FAT	GO:0045893~positive regulation of transcription, DNA-dependent	59	1.73785	2.13439e-06	0.00385812
GOTERM_BP_FAT	GO:0009952~anterior/posterior pattern formation	78	2.2975	2.67385e-06	0.00483324
GOTERM_MF_FAT	GO:0042623~ATPase activity, coupled	143	4.21208	3.51972e-06	0.00577344
GOTERM_BP_FAT	GO:0001654~eye development	129	3.79971	3.80633e-06	0.00688024
GOTERM_BP_FAT	GO:0030029~actin filament-based process	77	2.26804	3.94284e-06	0.00712697
GOTERM_MF_FAT	GO:0019207~kinase regulator activity	35	1.03093	4.35647e-06	0.00714592
GOTERM_BP_FAT	GO:0034984~cellular response to DNA damage stimulus	56	1.64948	4.02745e-06	0.00727991
GOTERM_BP_FAT	GO:0001709~cell fate determination	74	2.17968	4.14432e-06	0.00749115
GOTERM_BP_FAT	GO:0048749~compound eye development	122	3.59352	4.65947e-06	0.00842229
GOTERM_BP_FAT	GO:0043484~regulation of RNA splicing	44	1.29602	4.95569e-06	0.0089577
GOTERM_BP_FAT	GO:0030036~actin cytoskeleton organization	76	2.23859	5.7914e-06	0.0104682
GOTERM_BP_FAT	GO:0006261~DNA-dependent DNA replication	40	1.1782	6.29327e-06	0.0113753
GOTERM_BP_FAT	GO:0048569~post-embryonic organ development	136	4.00589	6.4063e-06	0.0115796
GOTERM_BP_FAT	GO:0045184~establishment of protein localization	155	4.56554	7.49278e-06	0.0135433
GOTERM_MF_FAT	GO:0003899~DNA-directed RNA polymerase activity	23	0.677467	8.84281e-06	0.0145044
GOTERM_MF_FAT	GO:0034062~RNA polymerase activity	23	0.677467	8.84281e-06	0.0145044
GOTERM_BP_FAT	GO:0010941~regulation of cell death	65	1.91458	8.20748e-06	0.0148351
GOTERM_BP_FAT	GO:0043067~regulation of programmed cell death	65	1.91458	8.20748e-06	0.0148351
GOTERM_BP_FAT	GO:0051960~regulation of nervous system development	51	1.50221	9.15378e-06	0.0165454
GOTERM_BP_FAT	GO:0000381~regulation of alternative nuclear mRNA splicing, via spliceosome	39	1.14875	1.05059e-05	0.0189891
GOTERM_BP_FAT	GO:0048592~eye morphogenesis	104	3.06333	1.05323e-05	0.0190369
GOTERM_BP_FAT	GO:0034613~cellular protein localization	100	2.94551	1.08658e-05	0.0196396
GOTERM_BP_FAT	GO:0030707~ovarian follicle cell development	96	2.82769	1.10964e-05	0.0200564
GOTERM_BP_FAT	GO:0006911~phagocytosis, engulfment	101	2.97496	1.19929e-05	0.0216765
GOTERM_MF_FAT	GO:0004722~protein serine/threonine phosphatase activity	33	0.972018	1.38334e-05	0.0226892
GOTERM_BP_FAT	GO:0042981~regulation of apoptosis	58	1.70839	1.26246e-05	0.0228183
GOTERM_BP_FAT	GO:0050684~regulation of mRNA processing	42	1.23711	1.3275e-05	0.0239937
GOTERM_BP_FAT	GO:0048024~regulation of nuclear mRNA splicing, via spliceosome	42	1.23711	1.3275e-05	0.0239937
GOTERM_BP_FAT	GO:0001745~compound eye morphogenesis	98	2.8866	1.36268e-05	0.0246294
GOTERM_BP_FAT	GO:0034504~protein localization in nucleus	29	0.854197	1.39738e-05	0.0252565
GOTERM_BP_FAT	GO:0015031~protein transport	150	4.41826	1.5015e-05	0.0271382
GOTERM_MF_FAT	GO:0008170~N-methyltransferase activity	24	0.706922	1.7211e-05	0.0282284
GOTERM_BP_FAT	GO:0007517~muscle organ development	73	2.15022	1.7914e-05	0.0323771
GOTERM_BP_FAT	GO:0006260~DNA replication	60	1.7673	1.88914e-05	0.0341432
GOTERM_MF_FAT	GO:0019899~enzyme binding	41	1.20766	2.33603e-05	0.0383123
KEGG_PATHWAY	dme04914:Progesterone-mediated oocyte maturation	29	0.854197	3.69338e-05	0.0415796
GOTERM_BP_FAT	GO:0045814~negative regulation of gene expression, epigenetic	30	0.883652	2.45697e-05	0.0444038
GOTERM_BP_FAT	GO:0006342~chromatin silencing	30	0.883652	2.45697e-05	0.0444038
GOTERM_BP_FAT	GO:0006606~protein import into nucleus	28	0.824742	2.48113e-05	0.0448403
GOTERM_BP_FAT	GO:0006886~intracellular protein transport	97	2.85714	2.84884e-05	0.0514842
GOTERM_BP_FAT	GO:0048489~synaptic vesicle transport	53	1.56112	2.90872e-05	0.052566
GOTERM_BP_FAT	GO:0006323~DNA packaging	42	1.23711	2.94976e-05	0.0533076
GOTERM_BP_FAT	GO:0070647~protein modification by small protein conjugation or removal	42	1.23711	2.94976e-05	0.0533076
GOTERM_BP_FAT	GO:0006909~phagocytosis	104	3.06333	3.48655e-05	0.0630055
GOTERM_BP_FAT	GO:0007350~blastoderm segmentation	96	2.82769	3.90044e-05	0.0704824
GOTERM_BP_FAT	GO:0007560~imaginal disc morphogenesis	127	3.7408	4.04328e-05	0.0730626
GOTERM_BP_FAT	GO:0048563~post-embryonic organ morphogenesis	127	3.7408	4.04328e-05	0.0730626
GOTERM_BP_FAT	GO:0009880~embryonic pattern specification	102	3.00442	4.35553e-05	0.0787028
GOTERM_BP_FAT	GO:0048813~dendrite morphogenesis	65	1.91458	4.39703e-05	0.0794525
GOTERM_BP_FAT	GO:0016358~dendrite development	65	1.91458	4.39703e-05	0.0794525
GOTERM_BP_FAT	GO:0007346~regulation of mitotic cell cycle	59	1.73785	5.00174e-05	0.0903746
KEGG_PATHWAY	dme03022:Basal transcription factors	25	0.736377	8.10544e-05	0.0912294
GOTERM_BP_FAT	GO:0009791~post-embryonic development	187	5.5081	5.16478e-05	0.0933193
GOTERM_BP_FAT	GO:0010564~regulation of cell cycle process	50	1.47275	5.45108e-05	0.0984899
GOTERM_MF_FAT	GO:0004402~histone acetyltransferase activity	18	0.530191	6.58345e-05	0.107937
GOTERM_MF_FAT	GO:0004468~lysine N-acetyltransferase activity	18	0.530191	6.58345e-05	0.107937
GOTERM_BP_FAT	GO:0035220~wing disc development	123	3.62297	6.20314e-05	0.112071
GOTERM_BP_FAT	GO:0007015~actin filament organization	48	1.41384	6.71305e-05	0.121278
GOTERM_BP_FAT	GO:0006338~chromatin remodeling	30	0.883652	6.80286e-05	0.1229
GOTERM_BP_FAT	GO:0051170~nuclear import	28	0.824742	7.35801e-05	0.132922
GOTERM_BP_FAT	GO:0008356~asymmetric cell division	40	1.1782	7.46266e-05	0.134812
KEGG_PATHWAY	dme04310:Wnt signaling pathway	45	1.32548	0.000126476	0.14232
GOTERM_MF_FAT	GO:0003713~transcription coactivator activity	23	0.677467	0.000102791	0.168481
GOTERM_BP_FAT	GO:0035282~segmentation	103	3.03387	9.78675e-05	0.176761
GOTERM_BP_FAT	GO:0006403~RNA localization	60	1.7673	0.000100052	0.180703
GOTERM_BP_FAT	GO:0009948~anterior/posterior axis specification	64	1.88513	0.000105302	0.190177
KEGG_PATHWAY	dme03020:RNA polymerase	21	0.618557	0.000170622	0.191953
GOTERM_BP_FAT	GO:0048598~embryonic morphogenesis	100	2.94551	0.000113694	0.205318
GOTERM_BP_FAT	GO:0006928~cell motion	142	4.18262	0.000115546	0.208659
GOTERM_BP_FAT	GO:0002164~larval development	39	1.14875	0.000117659	0.212471
GOTERM_BP_FAT	GO:0007409~axonogenesis	96	2.82769	0.000122877	0.221884
GOTERM_BP_FAT	GO:0048663~neuron fate commitment	34	1.00147	0.000125465	0.226553
GOTERM_BP_FAT	GO:0022406~membrane docking	23	0.677467	0.000136853	0.247091
GOTERM_BP_FAT	GO:0006904~vesicle docking during exocytosis	23	0.677467	0.000136853	0.247091
GOTERM_BP_FAT	GO:0048278~vesicle docking	23	0.677467	0.000136853	0.247091
GOTERM_BP_FAT	GO:0009798~axis specification	83	2.44477	0.000137315	0.247925
GOTERM_BP_FAT	GO:0001700~embryonic development via the syncytial blastoderm	88	2.59205	0.000141093	0.254737
GOTERM_BP_FAT	GO:0007391~dorsal closure	52	1.53166	0.000143375	0.258852
GOTERM_BP_FAT	GO:0022604~regulation of cell morphogenesis	67	1.97349	0.000152551	0.275397
GOTERM_BP_FAT	GO:0007552~metamorphosis	157	4.62445	0.000154415	0.278759
KEGG_PATHWAY	dme04144:Endocytosis	52	1.53166	0.000258441	0.290619
GOTERM_BP_FAT	GO:0016072~rRNA metabolic process	30	0.883652	0.000169557	0.306054
GOTERM_BP_FAT	GO:0010608~posttranscriptional regulation of gene expression	64	1.88513	0.000170176	0.30717
GOTERM_BP_FAT	GO:0044087~regulation of cellular component biogenesis	47	1.38439	0.000186912	0.337331
GOTERM_BP_FAT	GO:0045596~negative regulation of cell differentiation	47	1.38439	0.000186912	0.337331
GOTERM_BP_FAT	GO:0043066~negative regulation of apoptosis	28	0.824742	0.000192913	0.348143
GOTERM_BP_FAT	GO:0008360~regulation of cell shape	58	1.70839	0.000208067	0.375442
GOTERM_BP_FAT	GO:0048488~synaptic vesicle endocytosis	26	0.765832	0.000215007	0.387942
GOTERM_BP_FAT	GO:0009792~embryonic development ending in birth or egg hatching	89	2.6215	0.000221204	0.399102
GOTERM_BP_FAT	GO:0050767~regulation of neurogenesis	39	1.14875	0.000234461	0.422973
GOTERM_BP_FAT	GO:0007472~wing disc morphogenesis	96	2.82769	0.000249502	0.450049
GOTERM_BP_FAT	GO:0002165~instar larval or pupal development	176	5.18409	0.000269711	0.486418
GOTERM_BP_FAT	GO:0006364~rRNA processing	29	0.854197	0.000279086	0.503286
GOTERM_BP_FAT	GO:0002009~morphogenesis of an epithelium	105	3.09278	0.00030316	0.546586
GOTERM_BP_FAT	GO:0006270~DNA replication initiation	15	0.441826	0.000305956	0.551615
GOTERM_MF_FAT	GO:0004221~ubiquitin thiolesterase activity	21	0.618557	0.000345644	0.565473
KEGG_PATHWAY	dme04350:TGF-beta signaling pathway	26	0.765832	0.000511051	0.573937
GOTERM_BP_FAT	GO:0046552~photoreceptor cell fate commitment	32	0.942563	0.000324039	0.584126
GOTERM_BP_FAT	GO:0007476~imaginal disc-derived wing morphogenesis	95	2.79823	0.000329431	0.593819
GOTERM_BP_FAT	GO:0034470~ncRNA processing	58	1.70839	0.000337157	0.607705
GOTERM_BP_FAT	GO:0000087~M phase of mitotic cell cycle	71	2.09131	0.000353878	0.637753
GOTERM_BP_FAT	GO:0002520~immune system development	38	1.11929	0.000360648	0.649917
GOTERM_BP_FAT	GO:0048534~hemopoietic or lymphoid organ development	38	1.11929	0.000360648	0.649917
GOTERM_BP_FAT	GO:0009886~post-embryonic morphogenesis	152	4.47717	0.000366475	0.660385
GOTERM_BP_FAT	GO:0051321~meiotic cell cycle	67	1.97349	0.00036774	0.662658
GOTERM_BP_FAT	GO:0007268~synaptic transmission	86	2.53314	0.000368117	0.663335
GOTERM_BP_FAT	GO:0007269~neurotransmitter secretion	55	1.62003	0.000373966	0.673841
GOTERM_BP_FAT	GO:0001752~compound eye photoreceptor fate commitment	30	0.883652	0.000386209	0.695828
GOTERM_BP_FAT	GO:0042706~eye photoreceptor cell fate commitment	30	0.883652	0.000386209	0.695828
GOTERM_BP_FAT	GO:0032446~protein modification by small protein conjugation	30	0.883652	0.000386209	0.695828
GOTERM_BP_FAT	GO:0048732~gland development	87	2.56259	0.000393824	0.709502
GOTERM_BP_FAT	GO:0043543~protein amino acid acylation	17	0.500736	0.000394212	0.710199
GOTERM_BP_FAT	GO:0030261~chromosome condensation	23	0.677467	0.000401235	0.722808
GOTERM_BP_FAT	GO:0006457~protein folding	68	2.00295	0.000404557	0.728771
GOTERM_BP_FAT	GO:0019226~transmission of nerve impulse	88	2.59205	0.000420479	0.757351
GOTERM_BP_FAT	GO:0042127~regulation of cell proliferation	33	0.972018	0.000425877	0.767038
GOTERM_BP_FAT	GO:0051329~interphase of mitotic cell cycle	21	0.618557	0.000426635	0.768398
GOTERM_BP_FAT	GO:0051325~interphase	21	0.618557	0.000426635	0.768398
GOTERM_MF_FAT	GO:0016796~exonuclease activity, active with either ribo- or deoxyribonucleic acids and producing 5'-phosphomonoesters	17	0.500736	0.000488475	0.798265
GOTERM_MF_FAT	GO:0051087~chaperone binding	13	0.382916	0.000493318	0.806151
GOTERM_BP_FAT	GO:0000165~MAPKKK cascade	28	0.824742	0.000456105	0.82127
GOTERM_BP_FAT	GO:0007267~cell-cell signaling	95	2.79823	0.000458971	0.826409
GOTERM_BP_FAT	GO:0007126~meiosis	65	1.91458	0.000461344	0.830666
GOTERM_BP_FAT	GO:0051327~M phase of meiotic cell cycle	65	1.91458	0.000461344	0.830666
GOTERM_BP_FAT	GO:0046530~photoreceptor cell differentiation	65	1.91458	0.000461344	0.830666
GOTERM_BP_FAT	GO:0048729~tissue morphogenesis	114	3.35788	0.00046833	0.843193
GOTERM_MF_FAT	GO:0004003~ATP-dependent DNA helicase activity	15	0.441826	0.000527366	0.861564
GOTERM_BP_FAT	GO:0000280~nuclear division	70	2.06186	0.000484215	0.871675
GOTERM_MF_FAT	GO:0008092~cytoskeletal protein binding	93	2.73932	0.000544118	0.888816
GOTERM_BP_FAT	GO:0033043~regulation of organelle organization	58	1.70839	0.000533925	0.960755
GOTERM_BP_FAT	GO:0048285~organelle fission	72	2.12077	0.000571838	1.02864
GOTERM_BP_FAT	GO:0016573~histone acetylation	14	0.412371	0.000595026	1.07014
GOTERM_BP_FAT	GO:0003001~generation of a signal involved in cell-cell signaling	55	1.62003	0.000599553	1.07824
GOTERM_BP_FAT	GO:0050803~regulation of synapse structure and activity	24	0.706922	0.000611056	1.09882
GOTERM_BP_FAT	GO:0060548~negative regulation of cell death	29	0.854197	0.000619844	1.11454
GOTERM_BP_FAT	GO:0043069~negative regulation of programmed cell death	29	0.854197	0.000619844	1.11454
GOTERM_MF_FAT	GO:0003704~specific RNA polymerase II transcription factor activity	45	1.32548	0.000701814	1.14502
GOTERM_BP_FAT	GO:0007067~mitosis	69	2.0324	0.000659367	1.18521
GOTERM_BP_FAT	GO:0048707~instar larval or pupal morphogenesis	148	4.35935	0.000680387	1.22277
GOTERM_BP_FAT	GO:0006333~chromatin assembly or disassembly	35	1.03093	0.000681641	1.22501
GOTERM_BP_FAT	GO:0007243~protein kinase cascade	35	1.03093	0.000681641	1.22501
GOTERM_MF_FAT	GO:0004540~ribonuclease activity	27	0.795287	0.000777698	1.26809
GOTERM_BP_FAT	GO:0016567~protein ubiquitination	27	0.795287	0.000739803	1.32888
GOTERM_BP_FAT	GO:0045466~R7 cell differentiation	20	0.589102	0.000745282	1.33866
GOTERM_MF_FAT	GO:0003779~actin binding	55	1.62003	0.000823101	1.34165
GOTERM_BP_FAT	GO:0016081~synaptic vesicle docking during exocytosis	18	0.530191	0.000770145	1.38302
GOTERM_BP_FAT	GO:0051094~positive regulation of developmental process	18	0.530191	0.000770145	1.38302
GOTERM_MF_FAT	GO:0008276~protein methyltransferase activity	21	0.618557	0.000866922	1.41261
GOTERM_BP_FAT	GO:0032940~secretion by cell	62	1.82622	0.000797667	1.43211
GOTERM_BP_FAT	GO:0007351~tripartite regional subdivision	58	1.70839	0.000827214	1.48479
GOTERM_BP_FAT	GO:0008595~determination of anterior/posterior axis, embryo	58	1.70839	0.000827214	1.48479
GOTERM_MF_FAT	GO:0016538~cyclin-dependent protein kinase regulator activity	16	0.471281	0.000929033	1.51309
GOTERM_MF_FAT	GO:0016896~exoribonuclease activity, producing 5'-phosphomonoesters	14	0.412371	0.00104027	1.69281
GOTERM_MF_FAT	GO:0004532~exoribonuclease activity	14	0.412371	0.00104027	1.69281
GOTERM_BP_FAT	GO:0000578~embryonic axis specification	60	1.7673	0.00100049	1.79316
GOTERM_MF_FAT	GO:0003755~peptidyl-prolyl cis-trans isomerase activity	22	0.648012	0.00113803	1.8505
GOTERM_BP_FAT	GO:0040008~regulation of growth	52	1.53166	0.00106107	1.90074
GOTERM_MF_FAT	GO:0032561~guanyl ribonucleotide binding	86	2.53314	0.00119658	1.94484
GOTERM_MF_FAT	GO:0019001~guanyl nucleotide binding	86	2.53314	0.00119658	1.94484
GOTERM_BP_FAT	GO:0060429~epithelium development	107	3.15169	0.0010918	1.95529
GOTERM_BP_FAT	GO:0001751~compound eye photoreceptor cell differentiation	57	1.67894	0.00114463	2.04897
GOTERM_BP_FAT	GO:0002168~instar larval development	26	0.765832	0.00119041	2.1301
GOTERM_BP_FAT	GO:0016310~phosphorylation	187	5.5081	0.00122552	2.19227
GOTERM_BP_FAT	GO:0048737~imaginal disc-derived appendage development	103	3.03387	0.0012318	2.20337
GOTERM_BP_FAT	GO:0007163~establishment or maintenance of cell polarity	58	1.70839	0.00125511	2.24463
GOTERM_BP_FAT	GO:0048736~appendage development	104	3.06333	0.00128146	2.29125
GOTERM_BP_FAT	GO:0006916~anti-apoptosis	15	0.441826	0.00135098	2.41412
GOTERM_BP_FAT	GO:0007448~anterior/posterior pattern formation, imaginal disc	17	0.500736	0.00137156	2.45047
GOTERM_BP_FAT	GO:0016331~morphogenesis of embryonic epithelium	55	1.62003	0.00143733	2.56653
GOTERM_BP_FAT	GO:0007167~enzyme linked receptor protein signaling pathway	75	2.20913	0.00144628	2.58231
GOTERM_MF_FAT	GO:0003924~GTPase activity	65	1.91458	0.00162384	2.63062
GOTERM_BP_FAT	GO:0007281~germ cell development	95	2.79823	0.00156299	2.78793
GOTERM_MF_FAT	GO:0016564~transcription repressor activity	57	1.67894	0.0018661	3.01746
GOTERM_BP_FAT	GO:0035120~post-embryonic appendage morphogenesis	97	2.85714	0.00169711	3.02371
GOTERM_BP_FAT	GO:0046903~secretion	62	1.82622	0.00174422	3.10639
GOTERM_BP_FAT	GO:0060341~regulation of cellular localization	37	1.08984	0.00176392	3.14095
GOTERM_MF_FAT	GO:0004693~cyclin-dependent protein kinase activity	13	0.382916	0.00203437	3.28532
GOTERM_MF_FAT	GO:0005525~GTP binding	84	2.47423	0.00204534	3.30275
GOTERM_BP_FAT	GO:0001754~eye photoreceptor cell differentiation	58	1.70839	0.00186671	3.32108
GOTERM_BP_FAT	GO:0017145~stem cell division	34	1.00147	0.00188188	3.34764
GOTERM_BP_FAT	GO:0032880~regulation of protein localization	25	0.736377	0.0018993	3.37813
GOTERM_MF_FAT	GO:0000339~RNA cap binding	11	0.324006	0.00211009	3.40562
KEGG_PATHWAY	dme03420:Nucleotide excision repair	20	0.589102	0.00315035	3.49052
GOTERM_BP_FAT	GO:0035114~imaginal disc-derived appendage morphogenesis	101	2.97496	0.00197656	3.51325
GOTERM_BP_FAT	GO:0035107~appendage morphogenesis	102	3.00442	0.00204855	3.63897
GOTERM_BP_FAT	GO:0045448~mitotic cell cycle, embryonic	18	0.530191	0.00221927	3.93651
GOTERM_BP_FAT	GO:0000122~negative regulation of transcription from RNA polymerase II promoter	39	1.14875	0.00234981	4.16345
GOTERM_MF_FAT	GO:0042624~ATPase activity, uncoupled	85	2.50368	0.00267229	4.29444
GOTERM_BP_FAT	GO:0006900~membrane budding	14	0.412371	0.00247398	4.37883
GOTERM_BP_FAT	GO:0006473~protein amino acid acetylation	14	0.412371	0.00247398	4.37883
GOTERM_BP_FAT	GO:0007465~R7 cell fate commitment	14	0.412371	0.00247398	4.37883
GOTERM_BP_FAT	GO:0000059~protein import into nucleus, docking	14	0.412371	0.00247398	4.37883
GOTERM_BP_FAT	GO:0035195~gene silencing by miRNA	14	0.412371	0.00247398	4.37883
GOTERM_BP_FAT	GO:0001505~regulation of neurotransmitter levels	57	1.67894	0.0025281	4.47257
GOTERM_BP_FAT	GO:0050658~RNA transport	36	1.06038	0.00257936	4.56126
GOTERM_BP_FAT	GO:0050657~nucleic acid transport	36	1.06038	0.00257936	4.56126
GOTERM_BP_FAT	GO:0051236~establishment of RNA localization	36	1.06038	0.00257936	4.56126
GOTERM_BP_FAT	GO:0000910~cytokinesis	40	1.1782	0.00267068	4.7191
GOTERM_BP_FAT	GO:0007059~chromosome segregation	58	1.70839	0.00272388	4.81092
GOTERM_BP_FAT	GO:0007405~neuroblast proliferation	21	0.618557	0.00275479	4.86425
GOTERM_MF_FAT	GO:0042054~histone methyltransferase activity	14	0.412371	0.00326286	5.21984
GOTERM_BP_FAT	GO:0034728~nucleosome organization	27	0.795287	0.00304713	5.36711
GOTERM_BP_FAT	GO:0045944~positive regulation of transcription from RNA polymerase II promoter	34	1.00147	0.00325204	5.71809
GOTERM_BP_FAT	GO:0046843~dorsal appendage formation	19	0.559647	0.00325852	5.72917
GOTERM_BP_FAT	GO:0045927~positive regulation of growth	19	0.559647	0.00325852	5.72917
GOTERM_MF_FAT	GO:0016790~thiolester hydrolase activity	25	0.736377	0.00381409	6.07601
GOTERM_MF_FAT	GO:0004527~exonuclease activity	21	0.618557	0.00393932	6.2695
GOTERM_MF_FAT	GO:0046933~hydrogen ion transporting ATP synthase activity, rotational mechanism	12	0.353461	0.00393952	6.26981
GOTERM_BP_FAT	GO:0046822~regulation of nucleocytoplasmic transport	22	0.648012	0.00367514	6.43891
GOTERM_BP_FAT	GO:0022618~ribonucleoprotein complex assembly	22	0.648012	0.00367514	6.43891
GOTERM_BP_FAT	GO:0051168~nuclear export	22	0.648012	0.00367514	6.43891
GOTERM_BP_FAT	GO:0035215~genital disc development	22	0.648012	0.00367514	6.43891
GOTERM_BP_FAT	GO:0051674~localization of cell	89	2.6215	0.00375525	6.5748
GOTERM_MF_FAT	GO:0004721~phosphoprotein phosphatase activity	49	1.4433	0.00424684	6.74305
GOTERM_MF_FAT	GO:0016859~cis-trans isomerase activity	22	0.648012	0.00462096	7.31614
GOTERM_BP_FAT	GO:0006302~double-strand break repair	15	0.441826	0.00423851	7.39062
GOTERM_BP_FAT	GO:0006613~cotranslational protein targeting to membrane	15	0.441826	0.00423851	7.39062
GOTERM_BP_FAT	GO:0006277~DNA amplification	15	0.441826	0.00423851	7.39062
GOTERM_BP_FAT	GO:0001708~cell fate specification	36	1.06038	0.0042582	7.42371
GOTERM_BP_FAT	GO:0030097~hemopoiesis	29	0.854197	0.00442256	7.69954
KEGG_PATHWAY	dme04013:MAPK signaling pathway	14	0.412371	0.00715393	7.76613
GOTERM_BP_FAT	GO:0042306~regulation of protein import into nucleus	20	0.589102	0.00446655	7.77323
GOTERM_BP_FAT	GO:0046532~regulation of photoreceptor cell differentiation	13	0.382916	0.00449228	7.81632
GOTERM_BP_FAT	GO:0032535~regulation of cellular component size	50	1.47275	0.00459756	7.99239
GOTERM_BP_FAT	GO:0035194~posttranscriptional gene silencing by RNA	23	0.677467	0.00470306	8.16849
GOTERM_BP_FAT	GO:0016441~posttranscriptional gene silencing	23	0.677467	0.00470306	8.16849
GOTERM_BP_FAT	GO:0007306~eggshell chorion assembly	33	0.972018	0.00472865	8.21116
GOTERM_MF_FAT	GO:0004518~nuclease activity	45	1.32548	0.00539342	8.48898
GOTERM_BP_FAT	GO:0045995~regulation of embryonic development	30	0.883652	0.00518187	8.96379
GOTERM_BP_FAT	GO:0010927~cellular component assembly involved in morphogenesis	42	1.23711	0.00518423	8.96769
GOTERM_BP_FAT	GO:0015931~nucleobase, nucleoside, nucleotide and nucleic acid transport	38	1.11929	0.00535907	9.25647
GOTERM_BP_FAT	GO:0050807~regulation of synapse organization	18	0.530191	0.00537321	9.27978
GOTERM_MF_FAT	GO:0003746~translation elongation factor activity	13	0.382916	0.00601078	9.41629
GOTERM_MF_FAT	GO:0019843~rRNA binding	13	0.382916	0.00601078	9.41629

[truncated: 5 more sheets: GO-MM-NetIDP-70, GO-MM-Nb only-70, GO-HS-NetIDP-70, GO-HS-Nb only-70, GO-Unique-Nb]
